# Supplementary material for: Collider bias undermines our understanding of COVID-19 disease risk and severity
Source: Nat Commun. 2020 Nov 12;11:5749. doi: 10.1038/s41467-020-19478-2 (PMC7665028; doi:10.1038/s41467-020-19478-2)
Supplement: Supplementary file 4 — Source Data [file 41467_2020_19478_MOESM4_ESM.csv]

	trait	id	lor	se	pval
1	Operative procedures - main OPCS: X99.8 No procedure performed	ukb-b-19950	0.945126961732191	0.053400362660416	4.27679201550857e-70
2	Overall health rating	ukb-b-6306	0.501052932460832	0.0337489542938777	7.33264985367743e-50
3	Attendance/disability/mobility allowance: None of the above	ukb-b-3855	-1.08758235171182	0.0738726500410781	4.62967149581476e-49
4	Main speciality of consultant (recoded): General medicine	ukb-b-15784	0.823036792327677	0.057023813239984	3.19832092396716e-47
5	Intended management of patient (recoded): No overnight hospital stay	ukb-b-14598	0.829180979290232	0.0578112237181987	1.18007734715791e-46
6	Methods of admission to hospital (recoded): Emergency admission: A&E	ukb-b-10559	0.809801319080348	0.0565313542932949	1.5313037875752e-46
7	Attendance/disability/mobility allowance: Disability living allowance	ukb-b-20214	1.1060313375108	0.0815489171209167	6.65499937303624e-42
8	Intended management of patient (recoded): One or more nights hospital stay	ukb-b-16597	0.739914086436874	0.0548955558298273	2.09095120105926e-41
9	Waist circumference	ukb-b-9405	0.353258242532871	0.0267730079686572	9.42953497415388e-40
10	Methods of admission to hospital (recoded): Elective admission: Booked	ukb-b-8846	0.69953669351752	0.0534277583165776	3.60432948865391e-39
11	Destinations on discharge from hospital (recoded): Usual Place of residence	ukb-b-11749	0.879384866979767	0.0686345134978692	1.39429179340304e-37
12	Methods of discharge from hospital (recoded): Discharged on clinical advice/consent	ukb-b-5476	0.86319849824101	0.0688392262002457	4.54764234615501e-36
13	Long-standing illness, disability or infirmity	ukb-b-13764	0.6801447546304	0.0545576530577365	1.13665415116892e-35
14	Townsend deprivation index at recruitment	ukb-b-10011	0.329336036945389	0.0266833439295084	5.35475490626235e-35
15	Diagnoses - secondary ICD10: I10 Essential (primary) hypertension	ukb-b-12493	0.780271964780633	0.0637324685442809	1.83300722109102e-34
16	Main speciality of consultant (recoded): General surgery	ukb-b-6541	0.670150660087048	0.0553470025905133	9.56087358643404e-34
17	Usual walking pace	ukb-b-4711	-0.512793390324281	0.0425713112536116	2.0479208799628e-33
18	Treatment speciality of consultant (recoded): General medicine	ukb-b-12646	0.698977241694424	0.0581135313139465	2.53871153344646e-33
19	Sources of admission to hospital (recoded): Usual Place of residence	ukb-b-20172	0.805960521053325	0.0683345656682377	4.1750268700021e-32
20	Spells in hospital	ukb-b-1260	0.440055860500058	0.0386640377413472	5.16856079291881e-30
21	Main speciality of consultant (recoded): Cardiology	ukb-b-16376	0.89944854826171	0.0818703033887334	4.4497884257563e-28
22	Diagnoses - secondary ICD10: E11.9 Without complications	ukb-b-970	1.07258648345847	0.100093180381424	8.57382160680221e-27
23	Methods of admission to hospital (recoded): Elective admission: Planned	ukb-b-18853	0.664182719469046	0.0625231245113402	2.32969171286593e-26
24	Particulate matter air pollution (pm10); 2007	ukb-b-589	0.284364704195808	0.0268151933615524	2.83640767142158e-26
25	Current employment status: Unable to work because of sickness or disability	ukb-b-14080	0.95006155696836	0.0905447642984826	9.32954252634831e-26
26	Attendance/disability/mobility allowance: Blue badge	ukb-b-1867	0.984501674553539	0.0940786915713216	1.25524195375036e-25
27	Diagnoses - secondary ICD10: E78.0 Pure hypercholesterolaemia	ukb-b-12651	0.878087889198869	0.0849177408820148	4.62347868852445e-25
28	Nitrogen dioxide air pollution; 2005	ukb-b-2618	0.275879881393789	0.0268288161226501	8.40964296986914e-25
29	Taking other prescription medications	ukb-b-20292	0.558642303750879	0.054807044533713	2.13321330044877e-24
30	Nitrogen dioxide air pollution; 2006	ukb-b-5620	0.272332405495966	0.026815392082263	3.12161603103843e-24
31	Nitrogen dioxide air pollution; 2007	ukb-b-1285	0.27226629351138	0.0268275629095215	3.35626427306195e-24
32	Number of treatments/medications taken	ukb-b-3656	0.354767917704713	0.0351624876053528	6.15531853938189e-24
33	Qualifications: None of the above	ukb-b-17729	0.606821464632355	0.0602016668501082	6.78560504406009e-24
34	Treatment speciality of consultant (recoded): General surgery	ukb-b-7135	0.569228116307167	0.0565300776409943	7.53805532263323e-24
35	Types of physical activity in last 4 weeks: None of the above	ukb-b-15869	0.790848657381612	0.0789928773996775	1.35480598615556e-23
36	Methods of admission to hospital (recoded): Emergency admission: GP	ukb-b-12332	0.734282919181622	0.0734424531529777	1.55393209599936e-23
37	Number of self-reported non-cancer illnesses	ukb-b-4063	0.356504691101014	0.0356657935031273	1.59153369429679e-23
38	Main speciality of consultant (recoded): Gastroenterology	ukb-b-8633	0.725857246577589	0.0728252911315754	2.12329821020481e-23
39	Treatment speciality of consultant (recoded): Cardiology	ukb-b-20300	0.809949545008082	0.0819302513382658	4.79531877303937e-23
40	Home location at assessment - east co-ordinate (rounded)	ukb-b-1666	0.263712037936178	0.0267938831464984	7.40378417103276e-23
41	Wheeze or whistling in the chest in last year	ukb-b-18335	0.567068646673071	0.0581280148971411	1.74713849301137e-22
42	Vascular/heart problems diagnosed by doctor: None of the above	ukb-b-13352	-0.525365311824977	0.0543974756140823	4.55102584907888e-22
43	pc1	pc1	0.00298124269861701	0.000313555366372258	1.94612008460507e-21
44	Health satisfaction	ukb-b-2053	0.380273646840072	0.0404100965425656	4.94429935532823e-21
45	Diagnoses - secondary ICD10: Z72.0 Tobacco use	ukb-b-5115	0.96040006039313	0.103626867502867	1.89904905577023e-20
46	Main speciality of consultant (recoded): Accident and emergency (A&E)	ukb-b-1350	0.878361270451347	0.0965105927406789	8.93471767700718e-20
47	Medication for cholesterol, blood pressure or diabetes: None of the above	ukb-b-12014	-0.667341966376252	0.0738075968174323	1.54333916823963e-19
48	Nitrogen dioxide air pollution; 2010	ukb-b-9942	0.241079623449231	0.0268015285193729	2.36242291147072e-19
49	Diagnoses - secondary ICD10: Z60.2 Living alone	ukb-b-2895	1.40344518979816	0.157533363596292	5.155256734002e-19
50	Other serious medical condition/disability diagnosed by doctor	ukb-b-14961	0.528320346753174	0.0593260541106392	5.3209211747922e-19
51	Body mass index (BMI)	ukb-b-19953	0.237796070385055	0.0269013976624993	9.61106280490057e-19
52	Main speciality of consultant (recoded): Trauma and orthopaedics	ukb-b-16399	0.553027886392466	0.0628687507130714	1.41091169179226e-18
53	Main speciality of consultant (recoded): Respiratory medicine	ukb-b-16862	1.0965264094107	0.124835803967167	1.58113845764941e-18
54	Weight	ukb-b-11842	0.234051761821968	0.0268388869141507	2.76680006061326e-18
55	Methods of admission to hospital (recoded): Elective admission: Waiting List	ukb-b-9363	0.463619600116829	0.0534420629665314	4.12891140769207e-18
56	Diagnoses - secondary ICD10: F32.9 Depressive episode, unspecified	ukb-b-20045	1.18765863837952	0.136976560781141	4.30134049914106e-18
57	Treatment speciality of consultant (recoded): Thoracic medicine	ukb-b-6614	1.13879137327404	0.132669276535292	9.18807842480849e-18
58	Body mass index (BMI)	ukb-b-2303	0.232660754557709	0.0272223886614986	1.26691490301416e-17
59	Operative procedures - secondary OPCS: Y98.1 Radiology of one body area (or < 20 minutes)	ukb-b-4817	0.92898494408766	0.108750098610179	1.31482317757653e-17
60	Main speciality of consultant (recoded): Geriatric medicine	ukb-b-19398	1.04259035129873	0.122280137880127	1.51175575392783e-17
61	Treatment speciality of consultant (recoded): Accident & emergency (A&E)	ukb-b-997	0.839038909936222	0.0990299278660211	2.40018315693624e-17
62	Trunk fat mass	ukb-b-20044	0.229943731741215	0.0272027239746916	2.83991636013781e-17
63	Vascular/heart problems diagnosed by doctor: High blood pressure	ukb-b-14177	0.468736094463507	0.0554949443565989	3.00256455411807e-17
64	Weight	ukb-b-12039	0.227478953930085	0.0271993471333274	6.09374300384899e-17
65	Non-cancer illness code, self-reported: hypertension	ukb-b-14057	0.463173561305032	0.0556129337886326	8.18576272709544e-17
66	Job involves shift work	ukb-b-1712	0.286768767395447	0.0347713794477413	1.62061292063293e-16
67	Nitrogen oxides air pollution; 2010	ukb-b-12417	0.219165991832221	0.0268038720816755	2.91834109851997e-16
68	Medication for pain relief, constipation, heartburn: None of the above	ukb-b-11085	-0.442835220498179	0.054227162338892	3.17994592183563e-16
69	Medication for cholesterol, blood pressure or diabetes: Blood pressure medication	ukb-b-14395	0.619096443501564	0.0759976007983732	3.75343318767979e-16
70	Frequency of tiredness / lethargy in last 2 weeks	ukb-b-929	0.23461032514653	0.0288006071599058	3.76097609855171e-16
71	Nap during day	ukb-b-4616	0.340100259634772	0.0417689587462577	3.87465650218987e-16
72	Diagnoses - secondary ICD10: F10.2 Dependence syndrome	ukb-b-19651	1.76310472887047	0.216643831107796	4.00985173973951e-16
73	Pack years of smoking	ukb-b-10831	0.345918598946587	0.0427998792718455	6.35914288682678e-16
74	Mouth/teeth dental problems: Dentures	ukb-b-12930	0.50063098178773	0.0619720074865334	6.56540397224531e-16
75	Treatment speciality of consultant (recoded): Geriatric medicine	ukb-b-6144	1.13297728101869	0.140775278656777	8.40708813293515e-16
76	Treatment speciality of consultant (recoded): Gastroenterology	ukb-b-18888	0.56810499352948	0.0712562445437107	1.55238845056066e-15
77	Medication for cholesterol, blood pressure or diabetes: Cholesterol lowering medication	ukb-b-11740	0.6074751743573	0.0770530543226024	3.17430411827673e-15
78	Particulate matter air pollution (pm2.5); 2010	ukb-b-10817	0.210681546511065	0.0267982102479709	3.78722558002267e-15
79	Particulate matter air pollution (pm2.5) absorbance; 2010	ukb-b-11312	0.210252253127977	0.0268345428861936	4.68341046781113e-15
80	Shortness of breath walking on level ground	ukb-b-9543	0.793559943292466	0.101289219690904	4.70358950502006e-15
81	Diagnoses - secondary ICD10: I48 Atrial fibrillation and flutter	ukb-b-6217	1.05569173481528	0.135746472454598	7.43017120801615e-15
82	Qualifications: O levels/GCSEs or equivalent	ukb-b-18099	-0.437177907348264	0.0563498574845469	8.60897037961841e-15
83	Average total household income before tax	ukb-b-7408	-0.195701895269568	0.0252980614264427	1.02718123079394e-14
84	Sources of admission to hospital (recoded): Transfer to other NHS provider: General ward, young physically disabled, A&E	ukb-b-14525	0.892147386486031	0.11618661488746	1.60870667199244e-14
85	Diagnoses - secondary ICD10: E66.9 Obesity, unspecified	ukb-b-15541	1.16556234453404	0.152179814767904	1.87222124071984e-14
86	Operative procedures - secondary OPCS: Z94.3 Left sided operation	ukb-b-1567	0.451030072608139	0.0594097259991961	3.15355871801811e-14
87	Daytime dozing / sleeping (narcolepsy)	ukb-b-5776	0.349762607001308	0.0463412289279244	4.43532239309929e-14
88	Diagnoses - main ICD10: R07.4 Chest pain, unspecified	ukb-b-10771	0.735516456795071	0.0983556161027213	7.53854287556999e-14
89	Current employment status: In paid employment or self-employed	ukb-b-6740	-0.399550056620267	0.0536057365080023	9.08998616702163e-14
90	Treatment speciality of consultant (recoded): Trauma & orthopaedics	ukb-b-8667	0.473732119645356	0.0637410996900073	1.06862943244044e-13
91	Operative procedures - secondary OPCS: Z27.4 Duodenum	ukb-b-13500	0.689822703863417	0.0932677925118056	1.40188279899934e-13
92	Non-cancer illness code, self-reported: heart attack/myocardial infarction	ukb-b-15829	0.879188464427045	0.119056865968558	1.52901466397895e-13
93	Diagnoses - main ICD10: R10.4 Other and unspecified abdominal pain	ukb-b-6223	0.836660783616906	0.114144544529279	2.3043466756611e-13
94	Non-cancer illness code, self-reported: diabetes	ukb-b-12948	0.702122438746314	0.0968003027476028	4.06712891853818e-13
95	Treatment/medication code: omeprazole	ukb-b-14960	0.628734728393937	0.0870982327749975	5.24925926208418e-13
96	Medication for pain relief, constipation, heartburn: Omeprazole (e.g. Zanprol)	ukb-b-11605	0.627348871550653	0.0869381063708077	5.35232359344513e-13
97	Leg predicted mass (left)	ukb-b-17271	0.195493451553136	0.0271791375375303	6.34869973496788e-13
98	Main speciality of consultant (recoded): Urology	ukb-b-16019	0.555994685362257	0.0773678494305763	6.65322174971215e-13
99	Leg fat-free mass (left)	ukb-b-16099	0.194945489097769	0.0271797792920778	7.3669679009374e-13
100	Medication for pain relief, constipation, heartburn: Paracetamol	ukb-b-17595	0.418634381940296	0.0585363865026796	8.57128565298232e-13
101	Chest pain or discomfort	ukb-b-10591	0.454908671109396	0.0636131923808157	8.6042159719079e-13
102	Operative procedures - main OPCS: G45.1 Fibreoptic endoscopic examination of upper gastrointestinal tract and biopsy of lesion of upper gastrointestinal tract	ukb-b-9473	0.545835130886517	0.0768207870557915	1.20057010753891e-12
103	Treatment/medication code: amlodipine	ukb-b-9207	0.692526970631427	0.0975611130437116	1.26217264630129e-12
104	Whole body fat mass	ukb-b-19393	0.192527506971472	0.0272561154180241	1.62191489987546e-12
105	Diagnoses - secondary ICD10: Z51.2 Other chemotherapy	ukb-b-712	1.26194146261952	0.179700103404885	2.17954830284214e-12
106	Main speciality of consultant (recoded): Neurosurgery	ukb-b-17965	1.03434569362201	0.147453583442445	2.30408875231648e-12
107	Diagnoses - secondary ICD10: I20.9 Angina pectoris, unspecified	ukb-b-15686	0.852943474811324	0.122997107278368	4.07190995333409e-12
108	Treatment/medication code: metformin	ukb-b-14609	0.786932965143496	0.113481187221345	4.07719554853098e-12
109	Diagnoses - secondary ICD10: Z86.7 Personal history of diseases of the circulatory system	ukb-b-13782	0.8527506675374	0.122997035014352	4.11718740437387e-12
110	Impedance of leg (left)	ukb-b-14068	-0.188537667242843	0.0272044449134283	4.19654266345952e-12
111	Diabetes diagnosed by doctor	ukb-b-10753	0.634131449563643	0.0916867445325371	4.63648557552341e-12
112	Hip circumference	ukb-b-15590	0.185131344874869	0.0267826084598995	4.76616997976926e-12
113	Vascular/heart problems diagnosed by doctor: Heart attack	ukb-b-11590	0.83576969378666	0.121394690237805	5.78971463472563e-12
114	Number of blood samples taken	ukb-b-9568	0.393291534588271	0.0573074136058943	6.7505447556492e-12
115	Leg fat-free mass (right)	ukb-b-12828	0.186022029070853	0.0271772113878378	7.65935643284895e-12
116	Leg predicted mass (right)	ukb-b-14310	0.185562585782745	0.0271768501392025	8.61274977755856e-12
117	Diagnoses - secondary ICD10: I25.8 Other forms of chronic ischaemic heart disease	ukb-b-16606	1.01337167328903	0.148924115147759	1.01317909538021e-11
118	Leg pain on walking	ukb-b-10387	0.588447628896222	0.086756943096571	1.17938065396414e-11
119	Leg pain on walking : action taken	ukb-b-9960	-0.720773589299784	0.106377676063726	1.23882898458651e-11
120	Impedance of whole body	ukb-b-19921	-0.183683530105725	0.0271913951652389	1.42630488853885e-11
121	Impedance of leg (right)	ukb-b-7376	-0.183501704226728	0.0272034375412307	1.52465559145649e-11
122	Operative procedures - main OPCS: K63.3 Angiocardiography of left side of heart NEC	ukb-b-9592	0.920369623110323	0.136837097664974	1.74361641237514e-11
123	Chest pain felt during physical activity	ukb-b-12205	0.605002015319491	0.090138797815081	1.92114837026879e-11
124	Seen a psychiatrist for nerves, anxiety, tension or depression	ukb-b-18336	0.475629647896013	0.0709705004911059	2.05876662461965e-11
125	Pack years adult smoking as proportion of life span exposed to smoking	ukb-b-7460	0.286727832765422	0.0428013214059444	2.09790866234418e-11
126	Operative procedures - secondary OPCS: Z94.2 Right sided operation	ukb-b-6222	0.397456475900458	0.0594524999589039	2.3048705284017e-11
127	Methods of admission to hospital (recoded): Emergency admission	ukb-b-10655	0.60360055237791	0.090431107835067	2.47737725942286e-11
128	Main speciality of consultant (recoded): Endocrinology	ukb-b-3241	1.37575934401035	0.207042071492363	3.03567480356364e-11
129	Basal metabolic rate	ukb-b-16446	0.179515005434394	0.0271751512369803	3.95239726397191e-11
130	Treatment speciality of consultant (recoded): Clinical haematology	ukb-b-12396	1.16531317028741	0.177059946778739	4.65847075855059e-11
131	Types of physical activity in last 4 weeks: Other exercises (eg: swimming, cycling, keep fit, bowling)	ukb-b-8764	-0.362353875900213	0.0550664382519225	4.69488957955864e-11
132	Methods of admission to hospital (recoded): Emergency admission: Bed bureau	ukb-b-19447	0.967768007580581	0.147396123828968	5.17671165250747e-11
133	Arm fat mass (right)	ukb-b-6704	0.17800500804682	0.0272122631850734	6.09649106734165e-11
134	Vascular/heart problems diagnosed by doctor: Angina	ukb-b-8468	0.718248674077839	0.109855776282338	6.23028998689396e-11
135	Diagnoses - secondary ICD10: Z86.4 Personal history of psychoactive substance abuse	ukb-b-1585	0.777473527634245	0.119777938852068	8.52924590172888e-11
136	Non-cancer illness code, self-reported: angina	ukb-b-8650	0.712456850468788	0.109814370916221	8.70820846814793e-11
137	Arm fat mass (left)	ukb-b-8338	0.176355041982858	0.0272137012837293	9.14937576981154e-11
138	Blood clot, DVT, bronchitis, emphysema, asthma, rhinitis, eczema, allergy diagnosed by doctor: Emphysema/chronic bronchitis	ukb-b-16207	0.887896272318593	0.138030053319554	1.25414622805684e-10
139	Ankle spacing width (right)	ukb-b-8607	0.269975704155123	0.0422029797943355	1.58379648337835e-10
140	PCT where patients GP was registered: SHEFFIELD PCT	ukb-b-12962	0.909026300603275	0.144492161292964	3.15060261060634e-10
141	Fluid intelligence score	ukb-b-5238	-0.128059018622951	0.0203581642064226	3.16847186379449e-10
142	Operative procedures - main OPCS: U05.1 Computed tomography of head	ukb-b-4724	0.986646480211582	0.157238627642772	3.50004747968285e-10
143	PCT responsible for patient data: SHEFFIELD PCT	ukb-b-18381	0.906459270242773	0.144490931524875	3.53092973743161e-10
144	Treatment/medication code: clopidogrel	ukb-b-19698	1.18183814135394	0.188493695306237	3.61261328679153e-10
145	Diagnoses - secondary ICD10: Z53.9 Procedure not carried out, unspecified reason	ukb-b-9216	1.35374707422275	0.216057297514633	3.71188849887371e-10
146	Treatment/medication code: gliclazide	ukb-b-8602	1.04740564585463	0.167262319602044	3.79939774567545e-10
147	Skin colour	ukb-b-19560	0.180124081200037	0.0287759243330904	3.86111955454807e-10
148	Diagnoses - secondary ICD10: N39.0 Urinary tract infection, site not specified	ukb-b-6077	1.06067139979381	0.169517030546811	3.92403859290726e-10
149	Forced expiratory volume in 1-second (FEV1)	ukb-b-19657	-0.178456327121585	0.0285617885299449	4.15530014255775e-10
150	Forced expiratory volume in 1-second (FEV1), predicted percentage	ukb-b-13405	-0.307218888075976	0.0493261767861006	4.71483185637384e-10
151	Treatment/medication code: aspirin	ukb-b-8755	0.422613114173876	0.0680043729678379	5.14886313250826e-10
152	Prospective memory result	ukb-b-4282	0.38612199184125	0.062394440594091	6.07764883450391e-10
153	Attendance/disability/mobility allowance: Attendance allowance	ukb-b-16671	1.12668869854388	0.182424277729199	6.56630850360306e-10
154	Arm fat-free mass (left)	ukb-b-19925	0.167783489452667	0.0271746542999416	6.64723947365628e-10
155	Frequency of depressed mood in last 2 weeks	ukb-b-3822	0.228772113856993	0.0372486610830159	8.16151783908833e-10
156	Illness, injury, bereavement, stress in last 2 years: Serious illness, injury or assault to yourself	ukb-b-18162	0.469305585664662	0.0768952756415198	1.03979667993951e-09
157	Treatment/medication code: insulin product	ukb-b-15445	0.991223932313787	0.163000174598658	1.19344509017333e-09
158	Types of physical activity in last 4 weeks: Walking for pleasure (not as a means of transport)	ukb-b-7337	-0.338928147195355	0.0557736804190677	1.22568267572906e-09
159	Diagnoses - secondary ICD10: Z50.1 Other physical therapy	ukb-b-10061	1.34202837881392	0.221049500657671	1.26984245814861e-09
160	Whole body water mass	ukb-b-14540	0.164982576292443	0.0271756521549115	1.27139726644007e-09
161	Past tobacco smoking	ukb-b-2134	-0.134539233911466	0.0222008007584118	1.36030804405987e-09
162	Treatment/medication code: simvastatin	ukb-b-11268	0.434516602756813	0.0717215873362254	1.37499593536778e-09
163	PCT where patients GP was registered: BRISTOL PCT	ukb-b-15671	0.909359418711771	0.150424426401465	1.4914064501725e-09
164	Types of physical activity in last 4 weeks: Heavy DIY (eg: weeding, lawn mowing, carpentry, digging)	ukb-b-13184	-0.343386909852124	0.0568121644348577	1.5010685283981e-09
165	Treatment/medication code: furosemide	ukb-b-9940	1.10175526876244	0.182379518355388	1.53158864357597e-09
166	Treatment/medication code: warfarin	ukb-b-13248	1.00745743747107	0.167236883475324	1.70017205104454e-09
167	Ankle spacing width (left)	ukb-b-2122	0.254529129735855	0.0422761931506386	1.73744249575144e-09
168	Treatment speciality of consultant (recoded): Urology	ukb-b-7647	0.467465340220265	0.0778161479719013	1.88632384624111e-09
169	Whole body fat-free mass	ukb-b-13354	0.163227405692514	0.0271857674425387	1.92337695221341e-09
170	Treatment speciality of consultant (recoded): Adult mental illness	ukb-b-3663	1.19150535192064	0.198966639736894	2.118268249513e-09
171	Treatment speciality of consultant (recoded): Nephrology	ukb-b-8114	1.3560619258144	0.226522383219385	2.14487905593565e-09
172	Signal-to-noise-ratio (SNR) of triplet (right)	ukb-b-18697	0.250077381827085	0.0417785437330541	2.15348633823273e-09
173	Diagnoses - secondary ICD10: M13.99 Arthritis, unspecified (Site unspecified)	ukb-b-15026	1.16773046892897	0.195198176832037	2.20033384504678e-09
174	Duration screen displayed	ukb-b-15418	0.24637616158254	0.0411932749778444	2.21798851298805e-09
175	PCT responsible for patient data: BRISTOL PCT	ukb-b-1390	0.896853407220681	0.150418181269964	2.4855933230484e-09
176	Diagnoses - secondary ICD10: M10.99 Gout, unspecified (Site unspecified)	ukb-b-12765	1.55603581055039	0.261329147137302	2.61164889522753e-09
177	Operative procedures - secondary OPCS: Y53.1 Approach to organ under radiological control	ukb-b-17191	0.945971336275771	0.159063987040429	2.72914786487486e-09
178	Diagnoses - main ICD10: K85 Acute pancreatitis	ukb-b-19388	1.49898820193805	0.253026763083522	3.13768124002738e-09
179	Medication for pain relief, constipation, heartburn: Aspirin	ukb-b-7137	0.400371513880821	0.067681929146988	3.30896771839533e-09
180	Number of vehicles in household	ukb-b-3169	-0.190006956936598	0.0321544641896152	3.43786287711725e-09
181	Main speciality of consultant (recoded): Cardiothoracic surgery	ukb-b-11247	0.939195757748425	0.159080588985916	3.55009179523377e-09
182	sex	sex	-0.315599541214784	0.0534746273970955	3.59435210842951e-09
183	Diagnoses - secondary ICD10: J45.9 Asthma, unspecified	ukb-b-17219	0.604959193616115	0.102594578804744	3.71067908887562e-09
184	Methods of discharge from hospital (recoded): Discharged on clinical advice/consent: From inpatient/daycase care	ukb-b-6727	-2.63618944029717	0.447340161677609	3.79175238191539e-09
185	Diagnoses - secondary ICD10: I12.0 Hypertensive renal disease with renal failure	ukb-b-19955	1.48539096176761	0.253005381571359	4.33211800753096e-09
186	Leisure/social activities: Sports club or gym	ukb-b-4000	-0.375643549328654	0.0640755106263326	4.55912390896174e-09
187	Operative procedures - secondary OPCS: Z27.2 Stomach	ukb-b-12741	0.568939377226936	0.0971495831686179	4.7322629030708e-09
188	Treatment/medication code: allopurinol	ukb-b-15895	0.941271871929451	0.160979264305145	5.00029832518571e-09
189	Arm predicted mass (right)	ukb-b-16698	0.158665965012269	0.0271823418580214	5.31181874401202e-09
190	Job involves heavy manual or physical work	ukb-b-2002	0.221225763881884	0.0380318698031886	5.9966134075487e-09
191	Main speciality of consultant (recoded): Ophthalmology	ukb-b-9038	0.560940593042235	0.0968084769473228	6.85930685384541e-09
192	Non-cancer illness code, self-reported: emphysema/chronic bronchitis	ukb-b-7280	0.880793684380887	0.152017180282242	6.8712916894618e-09
193	Non-cancer illness code, self-reported: high cholesterol	ukb-b-10912	0.406470259174341	0.0703061769474336	7.4068183791887e-09
194	Arm predicted mass (left)	ukb-b-9093	0.156890285701727	0.0271735364725392	7.75759291852633e-09
195	Main speciality of consultant (recoded): Infectious diseases	ukb-b-7375	1.19020745014271	0.206851264926948	8.71928926013884e-09
196	Age completed full time education	ukb-b-6134	-0.222760217311161	0.0388450847470121	9.7754704002196e-09
197	Alcohol usually taken with meals	ukb-b-16878	-0.449283900173763	0.0786468866349336	1.11215639164886e-08
198	Treatment speciality of consultant (recoded): Neurosurgery	ukb-b-7189	0.87728730581265	0.153820792614808	1.17504610343695e-08
199	Mood swings	ukb-b-14180	0.310107683203705	0.0544195271551628	1.20892086339444e-08
200	Types of physical activity in last 4 weeks: Light DIY (eg: pruning, watering the lawn)	ukb-b-11495	-0.308862590089267	0.0542871506079887	1.27468983088193e-08
201	Main speciality of consultant (recoded): Nephrology	ukb-b-9513	1.25451372831074	0.220961099383067	1.3665191193145e-08
202	Willing to attempt cognitive tests	ukb-b-10857	0.769948773887876	0.135622444241049	1.36958464073986e-08
203	Diagnoses - secondary ICD10: E78.5 Hyperlipidaemia, unspecified	ukb-b-17462	1.0510796726895	0.18528971426686	1.40623147457152e-08
204	Illness, injury, bereavement, stress in last 2 years: None of the above	ukb-b-17687	-0.304682600750306	0.0537602835332171	1.44955919150963e-08
205	Diagnoses - secondary ICD10: Z53.0 Procedure not carried out because of contraindication	ukb-b-9019	0.944377986835367	0.167198560747033	1.62096587098099e-08
206	Falls in the last year	ukb-b-2535	0.232669168751779	0.0412287052326505	1.66745680829065e-08
207	Diagnoses - secondary ICD10: I50.1 Left ventricular failure	ukb-b-10555	1.24660900639398	0.220942459858277	1.67857981252658e-08
208	Mother still alive	ukb-b-12909	-0.324083410656811	0.0574980493491116	1.73617160101829e-08
209	Main speciality of consultant (recoded): Adult mental illness	ukb-b-15085	1.12045153227045	0.198818974132487	1.745144468423e-08
210	Arm fat-free mass (right)	ukb-b-19520	0.152735110335695	0.0271818661216524	1.92057490436956e-08
211	Contra-indications for spirometry	ukb-b-19206	0.232663068022268	0.0414502733190122	1.98774176654324e-08
212	Alcohol intake frequency.	ukb-b-5779	0.0950521901226375	0.0169565047503521	2.07477725750996e-08
213	Use of sun/uv protection	ukb-b-7422	-0.163736368527099	0.0292375422673923	2.14092627963082e-08
214	Exposure to tobacco smoke outside home	ukb-b-6244	0.254659867424243	0.0455247410966544	2.22052459708397e-08
215	Chest pain or discomfort walking normally	ukb-b-11578	0.684969098969678	0.122488804122946	2.2434526749608e-08
216	Diagnoses - secondary ICD10: Z53.8 Procedure not carried out for other reasons	ukb-b-9043	0.703228917560372	0.12642827812682	2.66279429474652e-08
217	Impedance of arm (left)	ukb-b-19379	-0.151141184335549	0.0271847147267867	2.70106320120163e-08
218	Treatment/medication code: amitriptyline	ukb-b-15666	0.765946958032744	0.137959206892447	2.8244956711531e-08
219	Frequency of stair climbing in last 4 weeks	ukb-b-298	-0.118085154857637	0.0213699954875047	3.28089576043764e-08
220	Frequency of unenthusiasm / disinterest in last 2 weeks	ukb-b-1419	0.206199193982953	0.0373356850014653	3.33554343484189e-08
221	Average weekly beer plus cider intake	ukb-b-5174	0.210746747337973	0.0384246537775238	4.14229674411249e-08
222	Alcohol intake versus 10 years previously	ukb-b-3460	0.224347289707302	0.0410445651865217	4.60450020920985e-08
223	Number of full sisters	ukb-b-5593	0.184168371860972	0.0338935395186735	5.51877998984102e-08
224	Diagnoses - main ICD10: I25.9 Chronic ischaemic heart disease, unspecified	ukb-b-3983	1.41854768773869	0.261106534298793	5.54669184348617e-08
225	Non-cancer illness code, self-reported: depression	ukb-b-12064	0.505654005740856	0.0932306054697678	5.83807347396357e-08
226	Number of correct matches in round	ukb-b-2084	-0.152288328431045	0.0280879252962124	5.89875946249715e-08
227	Age stopped smoking	ukb-b-7138	0.258215943725128	0.0480719529823708	7.810736109891e-08
228	Time to complete round	ukb-b-13823	0.146679178059605	0.0273120426608979	7.8520977866071e-08
229	Invitation to physical activity study, acceptance	ukb-b-14649	-0.445921927845592	0.0831199001440272	8.10374100655699e-08
230	Treatment/medication code: paracetamol	ukb-b-8147	0.333039831355859	0.0621766316174051	8.49197054884701e-08
231	Destinations on discharge from hospital (recoded): Transfer to other NHS provider: General ward, young physically disabled, A&E	ukb-b-2399	0.813371448385093	0.151999752816724	8.74034866513295e-08
232	Forced vital capacity (FVC)	ukb-b-7953	-0.152608402254603	0.0285665939871454	9.18262562984637e-08
233	Illnesses of siblings: Heart disease	ukb-b-14371	0.449682950742984	0.0843129512291196	9.63386626753814e-08
234	Medication for cholesterol, blood pressure or diabetes: Insulin	ukb-b-7350	1.0130462567985	0.190288745616231	1.0165973146554e-07
235	Diagnoses - main ICD10: I20.9 Angina pectoris, unspecified	ukb-b-14206	0.940374903521709	0.176784497451119	1.04150651738894e-07
236	Trunk fat-free mass	ukb-b-17409	0.144250818567483	0.0271750935590871	1.10713414802136e-07
237	Treatment speciality of consultant (recoded): Cardiothoracic surgery	ukb-b-6951	0.96733208474388	0.182401789675935	1.13725490368008e-07
238	Trunk predicted mass	ukb-b-9685	0.143658274697937	0.0271741521046566	1.24625689219739e-07
239	Diagnoses - secondary ICD10: I25.9 Chronic ischaemic heart disease, unspecified	ukb-b-8184	0.8399514718133	0.159008139193825	1.27472327459946e-07
240	Main speciality of consultant (recoded): Anaesthetics	ukb-b-19023	0.857425652690812	0.162940920223253	1.42351583458427e-07
241	Trunk fat percentage	ukb-b-16407	0.143054605689812	0.0272099994785707	1.46084275788896e-07
242	PCT where patients GP was registered: NEWCASTLE PCT	ukb-b-20019	0.865990591530679	0.16499994736017	1.53401321648548e-07
243	Qualifications: A levels/AS levels or equivalent	ukb-b-11615	-0.351491911350811	0.0669742425607555	1.53621236436741e-07
244	Diagnoses - main ICD10: K52.9 Non-infective gastro-enteritis and colitis, unspecified	ukb-b-20189	0.710192734285566	0.135595666945365	1.62698508091808e-07
245	Diagnoses - secondary ICD10: Z87.1 Personal history of diseases of the digestive system	ukb-b-16364	0.685364137679249	0.131258972690922	1.77513140011288e-07
246	Diagnoses - secondary ICD10: R11 Nausea and vomiting	ukb-b-4554	0.792030655257054	0.151975046507401	1.87235464917138e-07
247	Private healthcare	ukb-b-188	0.427312083935868	0.0822367994530021	2.03493517327295e-07
248	Main speciality of consultant (recoded): Clinical haematology	ukb-b-73	0.995296546276667	0.191628816527577	2.05958990090403e-07
249	PCT where patients GP was registered: KNOWSLEY PCT	ukb-b-12176	1.30281451518283	0.252744601204125	2.5408064320765e-07
250	Operative procedures - secondary OPCS: Y53.4 Approach to organ under fluoroscopic control	ukb-b-8798	0.708950212140522	0.137937239922436	2.75239251076021e-07
251	Diagnoses - secondary ICD10: R07.4 Chest pain, unspecified	ukb-b-18425	1.08461037634827	0.211115313505564	2.78379213681111e-07
252	Ever had bowel cancer screening	ukb-b-17001	0.286218412565739	0.0558528638886042	2.98316683335926e-07
253	Treatment speciality of consultant (recoded): Endocrinology	ukb-b-3444	1.25656911059739	0.24529823417577	3.01322662548492e-07
254	Impedance of arm (right)	ukb-b-7859	-0.138840299396068	0.0271865808378412	3.27413689231283e-07
255	How are people in household related to participant: Husband, wife or partner	ukb-b-698	-0.292643362259013	0.0574018363319854	3.42982983610342e-07
256	Treatment speciality of consultant (recoded): Ophthalmology	ukb-b-11856	0.498306960729221	0.0977820082332584	3.46720742986531e-07
257	Illnesses of siblings: Diabetes	ukb-b-18042	0.450054380786297	0.0884234498554185	3.58511791804901e-07
258	Main speciality of consultant (recoded): Rheumatology	ukb-b-7763	0.942377870321616	0.185229682024632	3.62588722515474e-07
259	Treatment/medication code: bisoprolol	ukb-b-17378	0.779230230658778	0.153630747666753	3.934533593904e-07
260	Speech-reception-threshold (SRT) estimate (right)	ukb-b-8316	0.213552544862758	0.0421415613452047	4.03065323695581e-07
261	Mouth/teeth dental problems: None of the above	ukb-b-17601	-0.271838196155997	0.0537044104717582	4.15429740111613e-07
262	Treatment/medication code: gabapentin	ukb-b-6834	1.14389710748263	0.226211507280466	4.26441266733037e-07
263	PCT where patients GP was registered: NOT KNOWN	ukb-b-13743	0.533346389629176	0.105970235375727	4.82906048363142e-07
264	Ankle spacing width	ukb-b-4080	0.193673819514772	0.0384984584384588	4.88717161139838e-07
265	Diagnoses - main ICD10: G45.9 Transient cerebral ischaemic attack, unspecified	ukb-b-13391	1.31250128866631	0.260954454945415	4.91457336682282e-07
266	Non-cancer illness code, self-reported: osteoarthritis	ukb-b-14486	0.415324148395366	0.0825822174515633	4.92478810172093e-07
267	Pain type(s) experienced in last month: None of the above	ukb-b-9130	-0.286144711910548	0.0570403137979109	5.26117852329995e-07
268	Diagnoses - secondary ICD10: J44.9 Chronic obstructive pulmonary disease, unspecified	ukb-b-16751	0.944687377158493	0.18831479832668	5.26122765644204e-07
269	Medication for cholesterol, blood pressure, diabetes, or take exogenous hormones: Blood pressure medication	ukb-b-18009	0.453644405299565	0.0904977776285247	5.36524434556212e-07
270	Diagnoses - secondary ICD10: Z92.1 Personal history of long-term (current) use of anticoagulants	ukb-b-7352	0.848513581828547	0.169389333378536	5.46424489596008e-07
271	Diagnoses - main ICD10: I21.9 Acute myocardial infarction, unspecified	ukb-b-3469	1.10455790062842	0.220800804203386	5.65890850638092e-07
272	Number of attempts	ukb-b-3258	0.440624448798458	0.0882576513049068	5.96092734405408e-07
273	Treatment/medication code: lisinopril	ukb-b-12095	0.612731672824205	0.122917104194851	6.19881288139472e-07
274	Blood clot, DVT, bronchitis, emphysema, asthma, rhinitis, eczema, allergy diagnosed by doctor: Blood clot in the leg (DVT)	ukb-b-11411	0.685741789438487	0.137948905690906	6.66139810465841e-07
275	Main speciality of consultant (recoded): Neurology	ukb-b-4394	0.851889514099603	0.171751576706797	7.04896013193689e-07
276	Diagnoses - secondary ICD10: I25.1 Atherosclerotic heart disease	ukb-b-7436	0.804744575309375	0.162898461248984	7.80582144474266e-07
277	Diagnoses - secondary ICD10: D64.9 Anaemia, unspecified	ukb-b-15790	0.825506640482817	0.167132873421999	7.84342145212146e-07
278	Answered sexual history questions	ukb-b-8446	0.393057108919222	0.0795916619031538	7.87578015602759e-07
279	Eye problems/disorders: Diabetes related eye disease	ukb-b-10181	0.90968053390555	0.185272033757486	9.1089308584016e-07
280	Non-cancer illness code, self-reported: gout	ukb-b-13251	0.769903430053852	0.157127547434339	9.59035857381283e-07
281	Pain type(s) experienced in last month: Back pain	ukb-b-9838	0.28219944076808	0.0575942332858596	9.59409039983266e-07
282	Pulse rate, automated reading	ukb-b-18103	0.131491816721338	0.0269257836951827	1.04224019546707e-06
283	Financial situation satisfaction	ukb-b-2830	0.190766916149401	0.039132125900751	1.0883941348811e-06
284	Treatment speciality of consultant (recoded): Pain management	ukb-b-3273	0.903197517135309	0.185298860037969	1.09209024159261e-06
285	Operative procedures - main OPCS: G45.9 Unspecified diagnostic fibreoptic endoscopic examination of upper gastrointestinal tract	ukb-b-14372	0.465973327707924	0.0956441087986952	1.10502068461634e-06
286	Diagnoses - main ICD10: I25.1 Atherosclerotic heart disease	ukb-b-1668	0.611248425143654	0.125498561579438	1.11281723807003e-06
287	Illnesses of father: Chronic bronchitis/emphysema	ukb-b-9127	0.394911813010497	0.0811462365571743	1.13495305969969e-06
288	Diagnoses - main ICD10: J22 Unspecified acute lower respiratory infection	ukb-b-8707	0.984076990492964	0.202559779400085	1.18454561965954e-06
289	Current tobacco smoking	ukb-b-223	0.20153837137129	0.0416096586246875	1.27541006630014e-06
290	Treatment/medication code: doxazosin	ukb-b-8668	0.81416742804204	0.169371228889368	1.53212303914932e-06
291	Able to confide	ukb-b-4982	-0.0663043182622934	0.0138281457028132	1.62771122806371e-06
292	Illness, injury, bereavement, stress in last 2 years: Financial difficulties	ukb-b-9667	0.346073369564504	0.0721804601637496	1.63034265071845e-06
293	PCT responsible for patient data: KNOWSLEY PCT	ukb-b-8670	1.39651616145476	0.291581213102464	1.67231858390592e-06
294	PCT responsible for patient data: MIDDLESBROUGH PCT	ukb-b-15228	1.20984693261851	0.252628935810154	1.67591476801022e-06
295	Duration to first press of snap-button in each round	ukb-b-19373	0.128493677731302	0.0269690759077355	1.89339382327959e-06
296	Job involves mainly walking or standing	ukb-b-4461	0.160730254870655	0.0337690373156201	1.93887522324013e-06
297	PCT where patients GP was registered: LIVERPOOL PCT	ukb-b-20159	0.894794854824664	0.188282290500754	2.01005117589573e-06
298	PCT where patients GP was registered: SOUTHWARK PCT	ukb-b-13401	1.16411956605649	0.245121403980785	2.04268241336449e-06
299	Methods of discharge from hospital (recoded): Discharged without clinical advice/consent: Self, relative or advocate	ukb-b-18818	0.94205835780633	0.198673037396938	2.11877444271502e-06
300	Diagnoses - main ICD10: R06.0 Dyspnoea	ukb-b-6562	1.12818378806843	0.238261984182058	2.18994848651473e-06
301	Diagnoses - main ICD10: I20.0 Unstable angina	ukb-b-12047	0.906828784701477	0.191554047463052	2.20070183471203e-06
302	Treatment/medication code: prednisolone	ukb-b-8241	1.02080451156718	0.215728479307571	2.22433475820477e-06
303	Operative procedures - secondary OPCS: Z28.2 Caecum	ukb-b-5361	0.563254720876437	0.119712975569114	2.5381221143582e-06
304	Operative procedures - secondary OPCS: Y53.9 Unspecified approach to organ under image control	ukb-b-12499	0.901230463387811	0.191550389315725	2.53957686537729e-06
305	Reason for glasses/contact lenses: For long-sightedness, i.e. for distance and near, but particularly for near tasks like reading (called 'hypermetropia')	ukb-b-18189	0.495896515324432	0.105503029175753	2.5977200675691e-06
306	PCT responsible for patient data: LIVERPOOL PCT	ukb-b-20509	0.884380315443201	0.188275706285503	2.63672178563594e-06
307	External causes: Y83.8 Other surgical procedures	ukb-b-16989	0.882213954217227	0.188274345242859	2.78882754029207e-06
308	Pain type(s) experienced in last month: Neck or shoulder pain	ukb-b-18596	0.276515309283454	0.0592896883378758	3.10421542732828e-06
309	Mean signal-to-noise ratio (SNR), (right)	ukb-b-4776	0.194718300657345	0.0417773620741722	3.14895815841662e-06
310	Treatment/medication code: quinine	ukb-b-19759	0.962514022573768	0.206646654237944	3.19642259521076e-06
311	Diagnoses - secondary ICD10: F10.0 Acute intoxication	ukb-b-1176	1.30461688470466	0.280100925490003	3.19812705470582e-06
312	Operative procedures - secondary OPCS: C71.2 Phacoemulsification of lens	ukb-b-3454	0.588685705003782	0.126392096824171	3.19893993794516e-06
313	Non-cancer illness code, self-reported: stroke	ukb-b-6358	0.757854004289126	0.162875892288341	3.2721355863955e-06
314	Diagnoses - main ICD10: R07.3 Other chest pain	ukb-b-14603	0.712846714554204	0.15360156207024	3.4692531134e-06
315	Diagnoses - secondary ICD10: K26.9 Unspecified as acute or chronic, without haemorrhage or perforation	ukb-b-6616	1.35095498718723	0.291507354577168	3.58013978684789e-06
316	Diagnoses - secondary ICD10: J22 Unspecified acute lower respiratory infection	ukb-b-9369	1.02151970774254	0.220726816407344	3.69246306959678e-06
317	Methods of admission to hospital (recoded): Emergency admission: Outpatients (obsolete)	ukb-b-19780	0.611737272122928	0.132277166432803	3.75208547379473e-06
318	Diagnoses - main ICD10: K25.9 Unspecified as acute or chronic, without haemorrhage or perforation	ukb-b-4738	1.20496438479914	0.260815779482456	3.83772072696477e-06
319	Diagnoses - secondary ICD10: E10.9 Without complications	ukb-b-10694	1.07112128187399	0.231933993163843	3.87053217536951e-06
320	Seen doctor (GP) for nerves, anxiety, tension or depression	ukb-b-6991	0.253759874329383	0.0549764186799092	3.91593492727152e-06
321	Diagnoses - main ICD10: Z03.8 Observation for other suspected diseases and conditions	ukb-b-7425	0.94779193424222	0.206635464461176	4.50129165864152e-06
322	Operative procedures - secondary OPCS: H22.9 Unspecified diagnostic endoscopic examination of colon	ukb-b-2188	0.987793937480594	0.215701180876344	4.66188180249471e-06
323	Treatment/medication code: isosorbide mononitrate	ukb-b-13417	1.18941211456413	0.26079725537801	5.09888962667791e-06
324	Treatment/medication code: ferrous sulphate	ukb-b-12171	1.00459994864692	0.22071270931927	5.3234917516596e-06
325	Treatment/medication code: citalopram	ukb-b-13478	0.683690410786348	0.15032298167676	5.41213673767168e-06
326	Main speciality of consultant (recoded): Ear, nose and throat (ENT)	ukb-b-18820	0.470537484636345	0.103535419626177	5.50133913715271e-06
327	Diagnoses - main ICD10: L03.1 Cellulitis of other parts of limb	ukb-b-11908	0.919532382410153	0.202512808113537	5.60907839229594e-06
328	Diagnoses - secondary ICD10: J90 Pleural effusion, not elsewhere classified	ukb-b-9925	1.02566469732856	0.226100771916226	5.7245210072677e-06
329	Mean time to correctly identify matches	ukb-b-16287	0.121745071266036	0.0269684224516968	6.35093286578023e-06
330	Other eye problems	ukb-b-7007	0.306724608559302	0.0682567443106283	6.9999704903248e-06
331	Treatment speciality of consultant (recoded): Infectious diseases	ukb-b-14852	1.06982341473624	0.238282601513797	7.13150960729431e-06
332	Non-cancer illness code, self-reported: chronic obstructive airways disease/copd	ukb-b-13447	1.1706348220859	0.260774869605259	7.15371354940673e-06
333	Treatment/medication code: ramipril	ukb-b-11895	0.464408326779709	0.10349571141879	7.21575690215151e-06
334	Diagnoses - secondary ICD10: K21.0 Gastro-oesophageal reflux disease with oesophagitis	ukb-b-10144	1.03886169301975	0.231903958339774	7.47457111708031e-06
335	Operative procedures - main OPCS: W90.3 Injection of therapeutic substance into joint	ukb-b-16039	0.791468604127327	0.176698599425186	7.49228372474483e-06
336	Medication for cholesterol, blood pressure, diabetes, or take exogenous hormones: None of the above	ukb-b-20379	-0.359694280609466	0.0804674337540041	7.81975496411599e-06
337	Interpolated Age of participant when operation took place	ukb-b-5666	0.131724432837453	0.0296731833116828	9.03046605315917e-06
338	Pain type(s) experienced in last month: Knee pain	ukb-b-16254	0.268861821789637	0.0607393870699788	9.57822377608351e-06
339	Chest pain felt outside physical activity	ukb-b-5764	0.470645332604055	0.106408664395049	9.73405462929949e-06
340	Diagnoses - secondary ICD10: K52.9 Non-infective gastro-enteritis and colitis, unspecified	ukb-b-4824	0.746811499804802	0.169337051905522	1.03271716798616e-05
341	Diagnoses - main ICD10: K20 Oesophagitis	ukb-b-19354	0.788780255496557	0.179372140320933	1.09529439185627e-05
342	Non-cancer illness code, self-reported: deep venous thrombosis (dvt)	ukb-b-12040	0.625520630878917	0.143003666400537	1.21902069797173e-05
343	Diagnoses - secondary ICD10: K29.7 Gastritis, unspecified	ukb-b-15340	0.739546415739321	0.169333515692953	1.25736985616028e-05
344	Operative procedures - main OPCS: C75.1 Insertion of prosthetic replacement for lens NEC	ukb-b-1645	0.551728827184506	0.126381265693334	1.26779915235809e-05
345	Diagnoses - secondary ICD10: Z82.4 Family history of ischaemic heart disease and other diseases of the circulatory system	ukb-b-2205	0.616661654954292	0.141670610309064	1.34419186369287e-05
346	Diagnoses - secondary ICD10: I73.9 Peripheral vascular disease, unspecified	ukb-b-4929	1.17449696277343	0.269836561019771	1.34518035825971e-05
347	Place of birth in UK - east co-ordinate	ukb-b-13231	0.127135607426915	0.0292463058445175	1.37971020810692e-05
348	Operative procedures - secondary OPCS: Y53.2 Approach to organ under ultrasonic control	ukb-b-20187	0.632150522383898	0.145788541141617	1.45047326553462e-05
349	Operative procedures - main OPCS: H25.1 Diagnostic endoscopic examination of lower bowel and biopsy of lesion of lower bowel using fibreoptic sigmoidoscope	ukb-b-8131	0.658140349639634	0.151918317915588	1.47627569852422e-05
350	Operative procedures - secondary OPCS: V55.1 One level of spine	ukb-b-17527	0.955093107433307	0.220671881072744	1.50391472154727e-05
351	Diagnoses - secondary ICD10: K44.9 Diaphragmatic hernia without obstruction or gangrene	ukb-b-3672	0.524836765248782	0.122069020374541	1.71177471907685e-05
352	Diagnoses - main ICD10: R55 Syncope and collapse	ukb-b-16187	0.782071155138822	0.182172946816761	1.76263259492834e-05
353	Risk taking	ukb-b-14147	0.250890035675066	0.0584968027741661	1.79517380900121e-05
354	Diagnoses - secondary ICD10: K58.9 Irritable bowel syndrome without diarrhoea	ukb-b-707	0.946202795998059	0.220664800683817	1.80318033800351e-05
355	Diagnoses - main ICD10: R69 Unknown and unspecified causes of morbidity	ukb-b-12510	0.603902774528026	0.141666159416705	2.01828441566176e-05
356	Vascular/heart problems diagnosed by doctor: Stroke	ukb-b-8714	0.676873485000612	0.158956695303457	2.06055855196018e-05
357	Loneliness, isolation	ukb-b-8476	0.273634298182098	0.0642986840168352	2.08419328028568e-05
358	Operative procedures - main OPCS: M47.9 Unspecified urethral catheterisation of bladder	ukb-b-8621	1.14686770444081	0.269803088916309	2.13048033004413e-05
359	Operative procedures - main OPCS: K45.3 Anastomosis of mammary artery to left anterior descending coronary artery	ukb-b-15491	0.985384606241652	0.231856246830271	2.13788803759085e-05
360	Hearing difficulty/problems with background noise	ukb-b-18275	0.23138640073635	0.0547117684655204	2.34535417402877e-05
361	Diagnoses - main ICD10: R51 Headache	ukb-b-1977	0.794492401976217	0.188221628692818	2.43169875279065e-05
362	Treatment/medication code: lansoprazole	ukb-b-19156	0.488311965147664	0.116060305589828	2.58327275415341e-05
363	Operative procedures - secondary OPCS: K40.2 Saphenous vein graft replacement of two coronary arteries	ukb-b-7236	1.2791294930284	0.304247583855881	2.61962269656918e-05
364	Current employment status: Retired	ukb-b-19852	0.228846473002373	0.0544475020893522	2.6332316659944e-05
365	Number of full brothers	ukb-b-4263	0.14271922577924	0.0339737130105447	2.65888684051929e-05
366	Diagnoses - secondary ICD10: R63.4 Abnormal weight loss	ukb-b-13845	0.924486118109143	0.220647766560986	2.79110634080011e-05
367	Number of operations, self-reported	ukb-b-4733	0.145267678736677	0.0347578504394568	2.92252636925611e-05
368	Particulate matter air pollution (pm10); 2010	ukb-b-18469	0.112109679372428	0.0268460165596937	2.9664514087985e-05
369	Operative procedures - secondary OPCS: Y53.5 Approach to organ under image intensifier	ukb-b-10847	0.799639791668701	0.191487429968285	2.96759581499328e-05
370	Diagnoses - secondary ICD10: L03.1 Cellulitis of other parts of limb	ukb-b-5251	1.21571450125544	0.29130683851968	3.00202591000177e-05
371	Types of transport used (excluding work): Public transport	ukb-b-15957	0.23326349197571	0.0559148947801346	3.02256605297052e-05
372	Diagnoses - secondary ICD10: Z95.1 Presence of aortocoronary bypass graft	ukb-b-11064	0.859911649932776	0.206573160234946	3.14442729315679e-05
373	Fasting time	ukb-b-16156	0.139070013259727	0.0334691216672847	3.25040549667887e-05
374	ECG, phase duration	ukb-b-7593	-0.52620088184914	0.126709184846742	3.28398012696968e-05
375	PCT where patients GP was registered: SANDWELL PCT	ukb-b-13624	1.11934516526886	0.269770649046025	3.33570142867428e-05
376	Methods of admission to hospital (recoded): Maternity admission: Post-partum	ukb-b-19790	0.514315064441496	0.124591164755567	3.65897174358572e-05
377	PCT responsible for patient data: SANDWELL PCT	ukb-b-16636	1.11242375674436	0.269762629945478	3.72812823569619e-05
378	External causes: Y83.6 Removal of other organ (partial) (total)	ukb-b-17102	0.93199927986857	0.226022043388528	3.7317722018144e-05
379	Number of fluid intelligence questions attempted within time limit	ukb-b-2988	-0.0862647554855059	0.0209646887310454	3.87575024195952e-05
380	Non-cancer illness code, self-reported: iron deficiency anaemia	ukb-b-10098	0.90737177868568	0.220634811018139	3.91312018093651e-05
381	Types of transport used (excluding work): Car/motor vehicle	ukb-b-16886	-0.249982095080335	0.0608145237184894	3.94690959273478e-05
382	Operative procedures - main OPCS: W36.5 Diagnostic extraction of bone marrow NEC	ukb-b-5602	0.950195374822069	0.231826209771369	4.15405229440355e-05
383	PCT responsible for patient data: SALFORD PCT	ukb-b-8543	1.14607975596457	0.279887919889395	4.22567498514813e-05
384	Why stopped smoking: Health precaution	ukb-b-19842	-0.39537819921865	0.0965886875114234	4.25054229367835e-05
385	Back pain for 3+ months	ukb-b-8463	0.471982697820877	0.115332589814292	4.27001525803286e-05
386	PCT where patients GP was registered: CROYDON PCT	ukb-b-2219	0.757359863391087	0.185104000092567	4.2852357612057e-05
387	Ever had same-sex intercourse	ukb-b-12026	0.507903602279199	0.124241745005972	4.35057615834412e-05
388	Operative procedures - secondary OPCS: Z28.7 Colon NEC	ukb-b-732	0.721996262962111	0.176662676418634	4.37243992912978e-05
389	Qualifications: College or University degree	ukb-b-16489	-0.245647004654247	0.0602015219803311	4.49559726492186e-05
390	Diagnoses - secondary ICD10: K20 Oesophagitis	ukb-b-16209	0.92142250892824	0.226013606118786	4.56508420184755e-05
391	Treatment speciality of consultant (recoded): Neurology	ukb-b-10212	0.717377989563592	0.176785962319978	4.95180791985471e-05
392	Diagnoses - secondary ICD10: B96.2 Escherichia coli [E. coli] as the cause of diseases classified to other chapters	ukb-b-8877	1.09440129589081	0.269742006717026	4.96613774163986e-05
393	PCT where patients GP was registered: LAMBETH PCT	ukb-b-10477	0.987215413951282	0.24494305295649	5.56849807720464e-05
394	PCT responsible for patient data: NEWCASTLE PCT	ukb-b-6540	0.829928632472045	0.206553120676995	5.86963751116095e-05
395	Average weekly champagne plus white wine intake	ukb-b-5716	-0.16153445954774	0.0402664844579169	6.02995447125711e-05
396	Noisy workplace	ukb-b-2091	0.141948148130632	0.0354042296662924	6.08846591348001e-05
397	Treatment speciality of consultant (recoded): Rheumatology	ukb-b-14801	0.82660810718902	0.206651788130037	6.33412471671884e-05
398	PCT where patients GP was registered: MIDDLESBROUGH PCT	ukb-b-13473	0.903442449830368	0.225999465554678	6.40035245131847e-05
399	Maximum workload during fitness test	ukb-b-7551	-0.237106476991721	0.0594557497794196	6.6647084684379e-05
400	Treatment/medication code: atorvastatin	ukb-b-10008	0.496557429783287	0.124586087777837	6.72936253145477e-05
401	Cheese intake	ukb-b-1489	-0.0989557460777787	0.0248604603272397	6.87857846055998e-05
402	Illnesses of siblings: None of the above (group 1)	ukb-b-17360	-0.247224546624743	0.062463579519439	7.56118760743922e-05
403	Leg pain in calf/calves	ukb-b-9054	0.56605966714453	0.143275030727436	7.7870688627988e-05
404	External causes: W19.9 Unspecified place	ukb-b-19713	1.02832957341265	0.260617879370922	7.95549442984103e-05
405	Hearing aid user	ukb-b-19060	0.478208576139893	0.121247228831358	8.01074500970624e-05
406	Diagnoses - main ICD10: J18.1 Lobar pneumonia, unspecified	ukb-b-6576	0.935902629304052	0.238081753694459	8.45884602969825e-05
407	Treatment/medication code: tamsulosin	ukb-b-11867	0.795659747201481	0.202430871565308	8.47603254361862e-05
408	Salad / raw vegetable intake	ukb-b-1996	-0.153967655303463	0.0391883985835949	8.53320897430813e-05
409	External causes: Y83.2 Surgical operation with anastomosis, bypass or graft	ukb-b-8105	1.19420063896895	0.304121954540513	8.61134488495001e-05
410	Treatment speciality of consultant (recoded): Ear, nose and throat (ENT)	ukb-b-13814	0.407847276733868	0.1041924015541	9.06417603014415e-05
411	Signal-to-noise-ratio (SNR) of triplet (left)	ukb-b-43	0.164542346533555	0.0420795429952734	9.21932643825765e-05
412	Operative procedures - secondary OPCS: H25.9 Unspecified diagnostic endoscopic examination of lower bowel using fibreoptic sigmoidoscope	ukb-b-14547	0.861022085804664	0.220600047341269	9.49719274074285e-05
413	Age of stopping smoking	ukb-b-4509	0.381455539938582	0.0977857643200496	9.58233791488873e-05
414	Destinations on discharge from hospital (recoded): Temporary place of residence	ukb-b-4531	1.08963832031685	0.279826402857201	9.86129230852172e-05
415	Forced expiratory volume in 1-second (FEV1), Best measure	ukb-b-11141	-0.131814355541349	0.0339287082849315	0.000102313454962747
416	PCT where patients GP was registered: SOUTH EAST SHEFFIELD PCT	ukb-b-5550	0.980179699952774	0.252385144734334	0.000102893068491939
417	Salt added to food	ukb-b-8121	0.11339103576585	0.0292130812183587	0.000103807414266574
418	Diagnoses - secondary ICD10: R33 Retention of urine	ukb-b-19207	0.899607304110852	0.231784832186357	0.000103934914267436
419	Treatment/medication code: tiotropium	ukb-b-7896	1.18015971443845	0.304102572701281	0.000104115614468438
420	Diagnoses - secondary ICD10: Z96.6 Presence of orthopaedic joint implants	ukb-b-20477	0.685113486025852	0.176644588558873	0.0001051087643139
421	PCT where patients GP was registered: SEFTON PCT	ukb-b-12939	0.922896639994176	0.238070764333123	0.000105941796248149
422	Age first had sexual intercourse	ukb-b-6591	-0.113911047148505	0.0294033556296924	0.000107026830269003
423	PCT responsible for patient data: SEFTON PCT	ukb-b-9266	0.919671136539889	0.238068060918479	0.000111975619533616
424	Methods of admission to hospital (recoded): Emergency admission: Non-injury	ukb-b-4540	-2.72475762508988	0.705847072101642	0.000113263547539002
425	Medication for cholesterol, blood pressure, diabetes, or take exogenous hormones: Cholesterol lowering medication	ukb-b-17805	0.395912582362307	0.102638059799757	0.000114615384216592
426	Diagnoses - main ICD10: M72.04 Palmar fascial fibromatosis [Dupuytren]-Hand	ukb-b-4772	1.07724821869449	0.279805404487308	0.000118122286416832
427	Diagnoses - main ICD10: T84.0 Mechanical complication of internal joint prosthesis	ukb-b-14753	1.16432645915969	0.304080228469065	0.000128659395278334
428	Treatment speciality of consultant (recoded): Obstetrics	ukb-b-13609	0.51108382923679	0.133484005911742	0.000128768548509433
429	Ever smoked	ukb-b-20261	0.214518331635269	0.056051591967027	0.000129631000927793
430	Happiness	ukb-b-4062	0.215952742465906	0.0564331335078553	0.000129871976559751
431	Operative procedures - secondary OPCS: Z28.4 Transverse colon	ukb-b-4783	0.666057989417947	0.174081413188878	0.000130173952885029
432	Operative procedures - secondary OPCS: Z28.6 Sigmoid colon	ukb-b-2189	0.525600583878727	0.137874732493262	0.00013775747519793
433	Doctor restricts physical activity due to heart condition	ukb-b-18176	0.402408950692314	0.105718285875327	0.000140988812056149
434	Attempted fluid intelligence (FI) test.	ukb-b-4323	0.830401359460582	0.218266507119083	0.000142073995458812
435	Diagnoses - secondary ICD10: R50.9 Fever, unspecified	ukb-b-19086	0.990820241236191	0.260580151075924	0.000143322710061473
436	Diagnoses - secondary ICD10: R19.4 Change in bowel habit	ukb-b-10368	0.903300132081352	0.238054472885836	0.000147935184187304
437	Operative procedures - main OPCS: X29.8 Other specified continuous Infusion of therapeutic substance	ukb-b-19166	0.766876589019342	0.202413025578088	0.000151454638128615
438	Operative procedures - main OPCS: H22.1 Diagnostic fibreoptic endoscopic examination of colon and biopsy of lesion of colon	ukb-b-9340	0.439561957913014	0.116048613122042	0.000152023895827162
439	Illnesses of siblings: None of the above (group 2)	ukb-b-10783	-0.287420616493386	0.0758828779335392	0.00015205602334897
440	ECG, phase time	ukb-b-11076	-0.225237851843903	0.0595092518817289	0.000153757053030873
441	Operative procedures - main OPCS: J13.2 Percutaneous biopsy of lesion of liver NEC	ukb-b-18297	1.09869570456922	0.291153835303159	0.00016091401650414
442	Diagnoses - secondary ICD10: R51 Headache	ukb-b-7467	0.920636984143748	0.244883660775319	0.000170261999178459
443	Treatment/medication code: indapamide	ukb-b-3859	1.04740892009713	0.27977166286874	0.000181258548081953
444	Time from waking to first cigarette	ukb-b-2732	-0.299118386169758	0.0800021095210877	0.000184841019150859
445	Fresh fruit intake	ukb-b-3881	-0.172330403062567	0.0464223551252268	0.000205442152294217
446	Number of cigarettes previously smoked daily	ukb-b-6019	0.226963395164396	0.0611847746163136	0.000207689417980291
447	Operation code: coronary artery bypass grafts (cabg)	ukb-b-12465	0.782239172757963	0.210888935212371	0.000207876472812371
448	Diagnoses - secondary ICD10: R69 Unknown and unspecified causes of morbidity	ukb-b-1762	0.580747824158822	0.157048127014392	0.000217392916450564
449	Operative procedures - secondary OPCS: Y98.2 Radiology of two body areas	ukb-b-3686	0.761852289682141	0.206509781407399	0.000224975720822251
450	Operative procedures - main OPCS: X29.2 Continuous intravenous infusion of therapeutic substance NEC	ukb-b-17130	0.8542854110931	0.231749491753127	0.000227587239422299
451	Operative procedures - secondary OPCS: Y03.7 Removal of prosthesis from organ NOC	ukb-b-12483	1.17278723333967	0.318821825209218	0.000234606375764819
452	Eye problems/disorders: None of the above	ukb-b-2506	-0.33572408132646	0.0913284719555162	0.000236913236585412
453	Number of live births	ukb-b-1209	0.117197455905461	0.0319389605294576	0.000243101536014889
454	Destinations on discharge from hospital (recoded): Usual Place of residence: Living with relatives	ukb-b-13065	-3.66115509648109	0.998431921839875	0.000245503864291228
455	Illnesses of siblings: Breast cancer	ukb-b-12227	0.442568461377405	0.120726622616018	0.000246496278517678
456	Operative procedures - secondary OPCS: Z84.6 Knee joint	ukb-b-10001	0.611773664853795	0.167032639677366	0.000249668712664331
457	Diagnoses - secondary ICD10: Z96.1 Presence of intraocular lens	ukb-b-11639	0.896603786070302	0.244863170925855	0.000250593844257441
458	Main speciality of consultant (recoded): Obstetrics	ukb-b-19115	0.445502712034713	0.12207708477756	0.000262898810498193
459	Diagnoses - secondary ICD10: J18.1 Lobar pneumonia, unspecified	ukb-b-1761	1.16072886155154	0.318804361318143	0.000271706310141462
460	Diagnoses - main ICD10: N40 Hyperplasia of prostate	ukb-b-11601	0.696421224879855	0.191429657305913	0.000274762691998893
461	PCT where patients GP was registered: NOTTINGHAM CITY PCT	ukb-b-6762	0.736205399366285	0.20239474213384	0.000275326098765657
462	Diagnoses - main ICD10: K21.9 Gastro-oesophageal reflux disease without oesophagitis	ukb-b-1386	0.695798794787237	0.19142932657285	0.000278244404177802
463	Intended management of patient (recoded): Planned series of admissions with no overnight stay	ukb-b-16944	0.864572513496821	0.238121482105735	0.000282539308821738
464	Had major operations	ukb-b-9937	0.290374287612508	0.0799839072099918	0.000282972583450748
465	Operative procedures - secondary OPCS: U21.2 Computed tomography NEC	ukb-b-3073	0.861784495680938	0.238020991826634	0.000293893451153582
466	Number in household	ukb-b-5445	-0.135847121999253	0.0375574441477091	0.000297980720428945
467	Non-cancer illness code, self-reported: asthma	ukb-b-18113	0.272339550331057	0.0753790866688543	0.000302753563027785
468	Leisure/social activities: Pub or social club	ukb-b-4171	0.209827237430309	0.05808039922658	0.000303021613078268
469	Diagnoses - secondary ICD10: F10.1 Harmful use	ukb-b-16056	0.971621745045275	0.269610942482484	0.000313608115111147
470	Diagnoses - secondary ICD10: E14.9 Without complications	ukb-b-17532	1.04801032265107	0.291092899873369	0.000317898304532572
471	PCT responsible for patient data: NOTTINGHAM CITY PCT	ukb-b-13350	0.856854754151119	0.238017107310161	0.000318252310825558
472	External causes: X59.9 Unspecified place	ukb-b-13114	0.855720526986394	0.238016216262302	0.000324118262845154
473	External causes: Y83.1 Surgical operation with implant of artificial internal device	ukb-b-9976	0.773451034155161	0.215545508270699	0.000332787370664594
474	Treatment/medication code: glyceryl trinitrate	ukb-b-4699	1.04362556767455	0.291088092614214	0.000336746666267043
475	Sources of admission to hospital (recoded): Usual Place of residence: Living with relatives	ukb-b-17289	-3.581135351836	0.999038413912918	0.000337618176747323
476	Treatment/medication code: atenolol	ukb-b-11632	0.41249017885138	0.115358123873901	0.000349244158347644
477	ECG, number of stages in a phase	ukb-b-15268	-0.258525898189391	0.072319936410712	0.000350558897526944
478	Time spent driving	ukb-b-3793	-0.146921645214266	0.0412924092900855	0.000373577281785483
479	Volume level set by participant (right)	ukb-b-5143	0.0061986737611911	0.00174234547343797	0.000374172403508887
480	Operative procedures - main OPCS: M76.4 Endoscopic dilation of urethra	ukb-b-12703	1.12985933522347	0.318760597320774	0.000393300471983755
481	Illnesses of siblings: Lung cancer	ukb-b-15826	0.565561027545727	0.159643149605701	0.00039611655525376
482	Operation code: cholecystectomy/gall bladder removal	ukb-b-6235	0.407869949795873	0.115357083407688	0.000406670774240147
483	Operative procedures - secondary OPCS: Z29.1 Rectum	ukb-b-3560	0.541913596371441	0.153534959073425	0.000416223169664082
484	Operation code: cataract extraction/lens implant	ukb-b-6266	0.651310519537749	0.185049345568945	0.000432102613736933
485	Operative procedures - secondary OPCS: S57.1 Debridement of skin NEC	ukb-b-20435	1.02292434540116	0.291063859815393	0.000440694331407051
486	Diagnoses - secondary ICD10: Z03.8 Observation for other suspected diseases and conditions	ukb-b-10490	0.886540687919986	0.252300681917414	0.00044170209708028
487	Ever manic/hyper for 2 days	ukb-b-15272	0.491487831796605	0.13997738967068	0.000446097984619964
488	Diagnoses - secondary ICD10: R94.5 Abnormal results of liver function studies	ukb-b-4579	0.94419102604654	0.269583787461546	0.000461081893226522
489	Diagnoses - main ICD10: R19.4 Change in bowel habit	ukb-b-12789	0.636761014195104	0.182098767399701	0.000470893667461959
490	Main speciality of consultant (recoded): Gynaecology	ukb-b-16369	0.266417576021015	0.0762061625109443	0.000472269379036939
491	Operative procedures - secondary OPCS: M47.9 Unspecified urethral catheterisation of bladder	ukb-b-18865	1.01691576877631	0.291057011204641	0.00047607027355417
492	Treatment/medication code: candesartan cilexetil	ukb-b-13079	0.657342323457788	0.188148033023232	0.000476285544587279
493	Diagnoses - secondary ICD10: R79.8 Other specified abnormal findings of blood chemistry	ukb-b-11209	0.909168648311561	0.260502738247561	0.000482922783130596
494	Diagnoses - secondary ICD10: E03.9 Hypothyroidism, unspecified	ukb-b-4226	0.513581525936005	0.147203811388542	0.000484986077091819
495	Diagnoses - secondary ICD10: Y83.8 Other surgical procedures	ukb-b-17823	0.666158444728555	0.191413810769391	0.000501038622086396
496	Cereal intake	ukb-b-15926	-0.112861456019529	0.032485381163551	0.000512335186163862
497	Diagnoses - secondary ICD10: Z92.3 Personal history of irradiation	ukb-b-14446	1.10687711580292	0.318728877619158	0.000515086295052449
498	Operative procedures - main OPCS: H52.4 Rubber band ligation of haemorrhoid	ukb-b-3752	0.764835747326923	0.220533235290419	0.000524112985065616
499	Non-cancer illness code, self-reported: urinary frequency / incontinence	ukb-b-8517	0.969436074849173	0.279687294267851	0.000527982962487013
500	Diagnoses - secondary ICD10: R35 Polyuria	ukb-b-16946	1.00829956995739	0.291047261659926	0.000531446655080936
501	Never eat eggs, dairy, wheat, sugar: Eggs or foods containing eggs	ukb-b-17455	0.450878486128364	0.130191774551584	0.000533816880074581
502	Mean signal-to-noise ratio (SNR), (left)	ukb-b-13501	0.145685473461093	0.0421424805875279	0.000546276889933331
503	Leg fat mass (right)	ukb-b-18096	0.0939859491120742	0.0272041176480058	0.000550613824127542
504	Diagnoses - main ICD10: H25.1 Senile nuclear cataract	ukb-b-3095	0.89917499835582	0.260493688595035	0.000556837476978602
505	Diagnoses - secondary ICD10: Y83.6 Removal of other organ (partial) (total)	ukb-b-7702	0.77884546309491	0.22590813318608	0.000565548511796788
506	Treatment/medication code: loperamide	ukb-b-4104	1.00210337176629	0.291040610147199	0.000574929937453668
507	Age at menopause (last menstrual period)	ukb-b-17422	-0.18780762790146	0.0545770635072762	0.000579256507475054
508	Treatment/medication code: nicorandil	ukb-b-14315	1.00144750239704	0.291039875769361	0.000579720971755912
509	Cylindrical power (left)	ukb-b-14670	0.165720558946455	0.0483310199086795	0.000606110174754295
510	Frequency of tenseness / restlessness in last 2 weeks	ukb-b-5664	0.136444452882257	0.039848376952214	0.000616860522217856
511	Number of symbol digit matches attempted	ukb-b-1806	-0.221597683268632	0.0652059043558231	0.000677738737411251
512	Father still alive	ukb-b-13160	-0.232744180023765	0.0686573724152125	0.000699086393989726
513	Had other major operations	ukb-b-15378	0.299142739536073	0.0883670223313335	0.000711185060196861
514	Illnesses of mother: Diabetes	ukb-b-16451	0.285776779297738	0.0844643036586702	0.000715934898653807
515	Blood clot, DVT, bronchitis, emphysema, asthma, rhinitis, eczema, allergy diagnosed by doctor: Asthma	ukb-b-20296	0.257511453397042	0.0761962318558432	0.000725960099911464
516	Diagnoses - secondary ICD10: Z86.6 Personal history of diseases of the nervous system and sense organs	ukb-b-546	0.762588531373036	0.2258970301385	0.000735950815792603
517	Treatment/medication code: tramadol	ukb-b-11670	0.634827959271458	0.188136854546808	0.000740068549110816
518	Volume level set by participant (left)	ukb-b-2456	0.00600933880909846	0.00178811035702835	0.000777395015940781
519	Main speciality of consultant (recoded): Radiology	ukb-b-3389	1.01903823615696	0.30389898084072	0.000798789965683918
520	Treatment/medication code: seretide 50 evohaler	ukb-b-17836	0.620268916116171	0.18503436154442	0.000801771978752812
521	Diagnoses - secondary ICD10: Z37.0 Single live birth	ukb-b-4193	0.439480737664316	0.131183938570323	0.000807792225041405
522	Non-cancer illness code, self-reported: sleep apnoea	ukb-b-9155	0.974279981738645	0.291009874118002	0.000814182860948175
523	Diagnoses - secondary ICD10: R03.0 Elevated blood-pressure reading, without diagnosis of hypertension	ukb-b-16587	1.06662117432638	0.318675036570501	0.000816765757970239
524	Treatment/medication code: co-codamol	ukb-b-8301	0.472057645384625	0.141623349112377	0.000858560400127539
525	Mother's age	ukb-b-13686	-0.157726934736906	0.0474527702234045	0.00088776929648453
526	Leg pain when standing still or sitting	ukb-b-4361	0.56743159372434	0.170716141206766	0.000887900010650576
527	Diagnoses - main ICD10: K29.7 Gastritis, unspecified	ukb-b-18822	0.576190577226845	0.174041422822014	0.000930788990244708
528	Maximum heart rate during fitness test	ukb-b-14461	-0.197142187932707	0.0595627965704217	0.00093355691107482
529	Diagnoses - secondary ICD10: Z90.4 Acquired absence of other parts of digestive tract	ukb-b-14829	0.728493016016463	0.22050960917016	0.000954249494379879
530	Operative procedures - secondary OPCS: Y02.2 Insertion of prosthesis into organ NOC	ukb-b-1744	0.784949954610798	0.237962562567394	0.000971585979505085
531	PCT responsible for patient data: SUTTON AND MERTON PCT	ukb-b-3217	0.80428815743973	0.244788871661437	0.00101750890886144
532	PCT where patients GP was registered: DURHAM AND CHESTER-LE-STREET PCT	ukb-b-2838	0.954336314778116	0.29098806698817	0.00103939358343673
533	Age started smoking in former smokers	ukb-b-2047	-0.157770976735366	0.0481922025955214	0.00106116798552643
534	Operative procedures - secondary OPCS: Z40.1 Pulmonary artery	ukb-b-18616	0.880952657233194	0.269523940687858	0.00108099819461825
535	PCT where patients GP was registered: TRAFFORD SOUTH PCT	ukb-b-2715	0.850188598669926	0.260450609227792	0.00109735389452322
536	Operative procedures - secondary OPCS: Z27.3 Pylorus	ukb-b-14615	0.878464029122248	0.269521661743156	0.00111669856486983
537	Time spent watching television (TV)	ukb-b-5192	0.122864509671381	0.0376972535736986	0.00111709942215107
538	Doctor diagnosed COPD (chronic obstructive pulmonary disease)	ukb-b-20464	1.05313243191781	0.323771705856705	0.00114313863341329
539	Operative procedures - main OPCS: J43.9 Unspecified diagnostic endoscopic retrograde examination of bile duct and pancreatic duct	ukb-b-16103	1.09222932683712	0.335830267900468	0.00114464876867615
540	PCT responsible for patient data: MANCHESTER PCT	ukb-b-12617	0.772344956372241	0.237953396418007	0.0011712831224143
541	Sleeplessness / insomnia	ukb-b-3957	0.120561913915173	0.0371466408037877	0.00117216951806151
542	Diagnoses - main ICD10: G47.3 Sleep apnoea	ukb-b-16781	0.816274861472956	0.252242278704651	0.00121185657422618
543	Reason for glasses/contact lenses: For just reading/near work as you are getting older (called 'presbyopia')	ukb-b-16235	0.273642628612891	0.0846451960066164	0.00122575042498293
544	Fractured/broken bones in last 5 years	ukb-b-13346	0.266319925399555	0.0824087180533156	0.00123057892777511
545	Diagnoses - secondary ICD10: R10.4 Other and unspecified abdominal pain	ukb-b-19409	0.628866016132377	0.194836927297172	0.00124810223184091
546	Loud music exposure frequency	ukb-b-5436	0.153839229406939	0.0476637734317599	0.00124836747600901
547	Diagnoses - main ICD10: I48 Atrial fibrillation and flutter	ukb-b-964	0.597075436964682	0.185023330533345	0.00125083293374495
548	Variation in diet	ukb-b-2909	0.143873260268871	0.0446478127577218	0.0012712005579953
549	Diagnoses - secondary ICD10: M47.82 Other spondylosis (Cervical region)	ukb-b-2625	1.08175528374335	0.335815482985943	0.00127619950643374
550	Why stopped smoking: Doctor's advice	ukb-b-12304	0.490059025840208	0.152140408134543	0.00127700879132232
551	PCT where patients GP was registered: BRISTOL SOUTH AND WEST PCT	ukb-b-9874	0.727535642814548	0.225873691791603	0.00127751091421668
552	Operative procedures - main OPCS: M65.1 Endoscopic resection of prostate using electrotome	ukb-b-20118	1.08080849220866	0.335814154106724	0.00128875499120105
553	PCT responsible for patient data: HOUNSLOW PCT	ukb-b-12508	0.837636239629141	0.26043990459127	0.0012988389976535
554	PCT where patients GP was registered: CENTRAL LIVERPOOL PCT	ukb-b-16348	0.810973109423792	0.252238035563327	0.00130394402784392
555	Operative procedures - secondary OPCS: Z67.6 Lumbosacral joint	ukb-b-7012	1.0238846992546	0.318620191280998	0.00131129640181092
556	Never eat eggs, dairy, wheat, sugar: I eat all of the above	ukb-b-2393	-0.194834287151022	0.0606443030772424	0.00131475938069194
557	Diagnoses - main ICD10: R11 Nausea and vomiting	ukb-b-19419	0.835411082101773	0.26043802089903	0.00133793770427743
558	Operative procedures - main OPCS: T43.9 Unspecified diagnostic endoscopic examination of peritoneum	ukb-b-18350	0.724245401514474	0.225871542566613	0.00134384496302214
559	Diagnoses - main ICD10: R10.1 Pain localised to upper abdomen	ukb-b-6608	0.573572368143059	0.179266990792236	0.00137645858758399
560	Light smokers, at least 100 smokes in lifetime	ukb-b-8133	0.377637197641934	0.11804555283321	0.00137866782612803
561	PCT where patients GP was registered: SHEFFIELD SOUTH WEST PCT	ukb-b-4286	0.782841287720412	0.244772566004143	0.00138269396301194
562	PCT responsible for patient data: SOUTH TYNESIDE PCT	ukb-b-1366	0.89298819427611	0.279610433829641	0.00140468350908422
563	Age at first live birth	ukb-b-12405	-0.148771501053352	0.0469446736634483	0.00152921460661236
564	Average weekly fortified wine intake	ukb-b-1070	-0.28170538479135	0.0889888895566937	0.00154750566078774
565	Number of symbol digit matches made correctly	ukb-b-15625	-0.206308194723858	0.0652047016279326	0.00155612541521603
566	Main speciality of consultant (recoded): Dermatology	ukb-b-1852	0.495988487618047	0.157040487085328	0.00158666099147966
567	PCT where patients GP was registered: BRISTOL NORTH PCT	ukb-b-15151	0.680134894145132	0.21548744182157	0.00159805066562711
568	Dried fruit intake	ukb-b-16576	-0.117058044975666	0.0371659083370985	0.00163489626329204
569	Manic/hyper symptoms: I was more talkative than usual	ukb-b-8893	0.55705678471965	0.177061710329456	0.00165454034348796
570	Operative procedures - secondary OPCS: Y84.1 Gas and air analgesia in labour	ukb-b-16559	0.955489675950754	0.303820767220626	0.00166136610358801
571	Operative procedures - main OPCS: T20.2 Primary repair of inguinal hernia using insert of prosthetic material	ukb-b-7278	0.453790361478405	0.144316434205095	0.00166420822042308
572	Arm fat percentage (right)	ukb-b-12854	0.0852857779069739	0.0272072955916663	0.00172050020557704
573	Treatment/medication code: rosuvastatin	ukb-b-13664	0.744608638004381	0.237933821805429	0.00175117242220837
574	Diagnoses - secondary ICD10: Y83.2 Surgical operation with anastomosis, bypass or graft	ukb-b-3115	0.950718195659182	0.303815446869814	0.00175245851380216
575	Diagnoses - secondary ICD10: Z13.8 Special screening examination for other specified diseases and disorders	ukb-b-6826	1.04730509222058	0.335767927447952	0.00181383572231293
576	Diagnoses - secondary ICD10: B96.8 Other specified bacterial agents as the cause of diseases classified to other chapters	ukb-b-20513	0.618586731106779	0.19847177040542	0.00182857063741733
577	Operative procedures - secondary OPCS: U05.1 Computed tomography of head	ukb-b-7815	0.90490433290462	0.290936565419937	0.00186887990685206
578	Treatment/medication code: perindopril	ukb-b-13488	0.540352243255016	0.174026547575108	0.00190279715724762
579	Operative procedures - main OPCS: J18.3 Total cholecystectomy NEC	ukb-b-13803	0.4566685801137	0.147185420628782	0.00191779880277714
580	pc9	pc9	0.022528377132912	0.00726745271677598	0.00193585948128508
581	Treatment speciality of consultant (recoded): Cardiac surgery	ukb-b-6351	0.984909515146654	0.318619492361355	0.00199364187884999
582	Treatment/medication code: methotrexate	ukb-b-12209	0.779459238358044	0.252213484857402	0.00199837243874255
583	Operation code: nephrectomy/kidney removed	ukb-b-12729	0.897509019986793	0.290929354126425	0.00203571061461232
584	Gas or solid-fuel cooking/heating: None of the above	ukb-b-10979	0.204192848136317	0.0662176246644328	0.00204468972692749
585	Total traffic load on major roads	ukb-b-9554	0.136262384612414	0.0442046518051067	0.00205245620020596
586	Diagnoses - main ICD10: K80.2 Calculus of gallbladder without cholecystitis	ukb-b-11020	0.570185547551729	0.185011002454105	0.00205683403239314
587	Duration to entering value	ukb-b-19585	0.200651753983208	0.065189366526852	0.00208406889109025
588	Vitamin and mineral supplements: Folic acid or Folate (Vit B9)	ukb-b-3563	0.448336623172718	0.145748549698112	0.00209729860900489
589	Operative procedures - secondary OPCS: U08.1 Computed tomography of abdomen NEC	ukb-b-11409	1.03276600824998	0.335748341928161	0.00209789235158458
590	Diagnoses - secondary ICD10: W19.9 Unspecified place	ukb-b-2854	0.773835494420586	0.252208932658383	0.00215329441938197
591	Treatment/medication code: salbutamol 100micrograms spacehaler	ukb-b-11689	0.729816449932588	0.237923496366997	0.00215899583819623
592	Transport type for commuting to job workplace: Walk	ukb-b-15005	-0.38441491847541	0.12533855190874	0.00216209740270196
593	PCT where patients GP was registered: HOUNSLOW PCT	ukb-b-18226	0.691917072809833	0.225850794336732	0.00218689226520002
594	Operative procedures - main OPCS: V54.4 Injection around spinal facet of spine	ukb-b-11417	0.674817629321465	0.220476237714497	0.00220800129998942
595	Leg fat mass (left)	ukb-b-7212	0.0831953119843689	0.0272043297216875	0.0022269738422682
596	Diagnoses - main ICD10: K59.0 Constipation	ukb-b-6779	0.690182996031457	0.225849700096882	0.0022435659954026
597	Operation code: tonsillectomy +/- adenoids	ukb-b-11497	-0.250115824962339	0.0818668036785225	0.002249437744105
598	Processed meat intake	ukb-b-6324	0.0764441284576668	0.025035859439858	0.00226275105880313
599	logMAR, final (left)	ukb-b-4535	0.146424839535089	0.0479712557974139	0.00227060699665538
600	PCT where patients GP was registered: COUNTY DURHAM PCT	ukb-b-19346	0.672382569060001	0.220474765453815	0.00229067715219691
601	Interval between previous point and current one in alphanumeric path (trail #2)	ukb-b-16311	0.206787211234617	0.0679864735471773	0.00235329519838951
602	pc3	pc3	0.0054476314661993	0.00179259966976173	0.00237399548943211
603	Diagnoses - main ICD10: K92.0 Haematemesis	ukb-b-1853	1.01932411015817	0.335730485001039	0.00239629597889768
604	Treatment/medication code: bendroflumethiazide	ukb-b-18799	0.308556864201463	0.101630987249668	0.00239698787472989
605	Diagnoses - main ICD10: M54.59 Low back pain (Site unspecified)	ukb-b-10873	0.921233312713178	0.30378312529679	0.00242508039487874
606	PCT responsible for patient data: COUNTY DURHAM PCT	ukb-b-9523	0.667798880297713	0.220472003717937	0.00245404540767807
607	Diagnoses - main ICD10: K40.9 Unilateral or unspecified inguinal hernia, without obstruction or gangrene	ukb-b-5369	0.42488480584469	0.140318393379187	0.00246173961336815
608	Treatment/medication code: pravastatin	ukb-b-3380	0.788232762999528	0.260399271767322	0.00246980881944387
609	Diagnoses - main ICD10: Z13.8 Special screening examination for other specified diseases and disorders	ukb-b-20038	0.963005036091177	0.318545985567933	0.00250177055368584
610	Reason for glasses/contact lenses: For short-sightedness, i.e. only or mainly for distance viewing such as driving, cinema etc (called 'myopia')	ukb-b-6353	0.262269300575267	0.0868470038562332	0.00252857833323283
611	Main speciality of consultant (recoded): Plastic surgery	ukb-b-8938	0.349752769919999	0.116061540991652	0.00258243389705622
612	Body fat percentage	ukb-b-8909	0.0818441187963426	0.0272164585343373	0.00263704964677967
613	Operative procedures - main OPCS: A65.1 Carpal tunnel release	ukb-b-4518	0.48333854699566	0.160773064276347	0.00264412878318786
614	Ease of skin tanning	ukb-b-533	-0.0831276472939947	0.0276685588145809	0.00266097973705853
615	pc13	pc13	0.0178394992282253	0.00594578255550571	0.00269659035529901
616	Diagnoses - secondary ICD10: Y83.1 Surgical operation with implant of artificial internal device	ukb-b-13841	0.63246285797651	0.210799391525121	0.00269707750588965
617	Pain type(s) experienced in last month: Stomach or abdominal pain	ukb-b-11413	0.256672908864851	0.085581571771246	0.00270724243535706
618	Duration of fitness test	ukb-b-6011	-0.259119028120398	0.0864152643299071	0.00271282710557768
619	Cancer diagnosed by doctor	ukb-b-16855	0.270838527756185	0.0904398506279192	0.00274731747169643
620	Diagnoses - secondary ICD10: Z88.0 Personal history of allergy to penicillin	ukb-b-5911	0.42378962025039	0.14160885507146	0.00276541894007354
621	Operative procedures - main OPCS: M45.9 Unspecified diagnostic endoscopic examination of bladder	ukb-b-7047	0.310759402766936	0.103942589621695	0.00279231843413994
622	PCT where patients GP was registered: MANCHESTER PCT	ukb-b-16256	0.730249345113459	0.244734022822865	0.00284647300143237
623	Interpolated Age of participant when non-cancer illness first diagnosed	ukb-b-8929	0.0872384608498996	0.0292935899754023	0.00290066518722144
624	Peak expiratory flow (PEF)	ukb-b-12019	-0.0850010190190398	0.0285592392989558	0.00291744142488254
625	How are people in household related to participant: Grandchild	ukb-b-12252	0.626546456733073	0.210831596705558	0.00296072656741334
626	Average monthly red wine intake	ukb-b-17300	-0.323694682501038	0.108970274146474	0.00297328879749138
627	Diagnoses - main ICD10: Z46.6 Fitting and adjustment of urinary device	ukb-b-7463	0.725665073744348	0.244730757593037	0.00302528675446167
628	Treatment speciality of consultant (recoded): Dermatology	ukb-b-15918	0.471420436731806	0.158999905003794	0.00302771316434741
629	Operative procedures - secondary OPCS: V55.3 Greater than two levels of spine	ukb-b-13425	0.994703828381366	0.335698391647111	0.00304569622768467
630	Operative procedures - main OPCS: A55.9 Unspecified diagnostic spinal puncture	ukb-b-6666	0.704713908058597	0.237906129934606	0.00305497808067159
631	Inverse distance to the nearest road	ukb-b-4188	0.0793002805257944	0.0268072655330665	0.00309477698662149
632	ECG, load	ukb-b-12165	-0.176414197718851	0.0596381119372738	0.00309563598999568
633	Diagnoses - main ICD10: G56.0 Carpal tunnel syndrome	ukb-b-3965	0.475448714681983	0.160770262350195	0.00310328365155774
634	Ever had breast cancer screening / mammogram	ukb-b-15041	-0.268223979019433	0.0907364642097696	0.00311579248243519
635	Diagnoses - main ICD10: H26.9 Cataract, unspecified	ukb-b-12397	0.453720078915714	0.153504690221363	0.00311919083881057
636	PCT where patients GP was registered: SHEFFIELD WEST PCT	ukb-b-12911	0.79547625153541	0.269448811710036	0.00315482584910166
637	PCT where patients GP was registered: SALFORD PCT	ukb-b-11381	0.795018503691327	0.269448426336711	0.00317218418209883
638	Diagnoses - main ICD10: R33 Retention of urine	ukb-b-20162	0.794103630457882	0.269447656638833	0.00320713857102999
639	Diagnoses - secondary ICD10: F41.9 Anxiety disorder, unspecified	ukb-b-11311	0.8925878275472	0.303752619973541	0.00329766993040539
640	Non-cancer illness code, self-reported: mania/bipolar disorder/manic depression	ukb-b-6906	0.934356053921756	0.318512908315257	0.00335168951243874
641	Diagnoses - secondary ICD10: Z86.1 Personal history of infectious and parasitic diseases	ukb-b-19864	0.890664099941703	0.303750602366965	0.00336546431467421
642	Diagnoses - secondary ICD10: N40 Hyperplasia of prostate	ukb-b-8072	0.617624451447977	0.210791237964047	0.00338930313144457
643	Operative procedures - secondary OPCS: Z94.1 Bilateral operation	ukb-b-5222	0.333782572115672	0.114011180022296	0.00341556035727322
644	pc16	pc16	-0.0273430334657962	0.00934191201561754	0.00342336414196477
645	Operative procedures - main OPCS: M47.3 Removal of urethral catheter from bladder	ukb-b-17635	0.818160276106828	0.279540921934464	0.00342469405190212
646	Family relationship satisfaction	ukb-b-3666	0.125891483362142	0.0430446483792635	0.00344819320176103
647	Diagnoses - secondary ICD10: K21.9 Gastro-oesophageal reflux disease without oesophagitis	ukb-b-19886	0.601857005087666	0.206418746035501	0.00354881276422031
648	Diagnoses - secondary ICD10: B95.6 Staphylococcus aureus as the cause of diseases classified to other chapters	ukb-b-4423	0.84592141586056	0.290878340344748	0.00363559629717884
649	PCT where patients GP was registered: WANDSWORTH PCT	ukb-b-6634	0.881735003048471	0.303741287960129	0.00369707501422709
650	Chest pain or discomfort when walking uphill or hurrying	ukb-b-4106	0.421446335361471	0.145308639693842	0.00372742738460191
651	Diagnoses - main ICD10: J45.9 Asthma, unspecified	ukb-b-20208	0.809623039539568	0.279533315321851	0.00377545188797932
652	Reason for glasses/contact lenses: For a 'lazy' eye or an eye with poor vision since childhood (called 'amblyopia')	ukb-b-9139	0.637678443510364	0.220471931821974	0.00382391310063132
653	Arm fat percentage (left)	ukb-b-20188	0.0786657110169977	0.0272062577369341	0.00383460662604708
654	Medication for pain relief, constipation, heartburn: Laxatives (e.g. Dulcolax, Senokot)	ukb-b-11461	0.382385388423711	0.132264299779368	0.00383932230706339
655	Why stopped smoking: Illness or ill health	ukb-b-9598	0.373802353805355	0.129412037739163	0.00387125090480764
656	Exposure to tobacco smoke at home	ukb-b-4462	0.18302153754156	0.0634735319259816	0.00393369052943087
657	Speech-reception-threshold (SRT) estimate (left)	ukb-b-9052	0.122239805077242	0.0425148608827516	0.00403739248692639
658	PCT where patients GP was registered: NORTH MANCHESTER PCT	ukb-b-4933	0.914944555112569	0.318490501835838	0.00406912075876964
659	PCT responsible for patient data: BROMLEY PCT	ukb-b-18915	0.834750410801357	0.290867692874558	0.00410649762758892
660	Diagnoses - main ICD10: R00.2 Palpitations	ukb-b-19109	0.833640092941142	0.290866641043356	0.00415620666803082
661	Maximum digits remembered correctly	ukb-b-15122	-0.104565708544537	0.0365457203491412	0.0042200088681014
662	Operative procedures - secondary OPCS: Z85.6 Ankle joint	ukb-b-15453	0.770156852981262	0.269427756931389	0.00425661010853045
663	Diagnoses - secondary ICD10: M06.99 Rheumatoid arthritis, unspecified (Site unspecified)	ukb-b-11874	0.867861668099687	0.303726979286591	0.00427161772726262
664	Diagnoses - main ICD10: R07.2 Precordial pain	ukb-b-20386	0.769710443863879	0.269427390447137	0.0042788397945849
665	Operation code: wisdom teeth surgery	ukb-b-14782	-0.502835105127291	0.176143255402466	0.00430783044312688
666	Facial ageing	ukb-b-2148	0.151784899114015	0.053313246412693	0.00441279367743091
667	Diagnoses - secondary ICD10: D50.9 Iron deficiency anaemia, unspecified	ukb-b-7844	0.792270739678699	0.279518052294888	0.0045909371473539
668	Treatment/medication code: digoxin	ukb-b-10272	0.95107954729998	0.33564376198073	0.00460271692008956
669	Treatment/medication code: ventolin 100micrograms inhaler	ukb-b-13148	0.37984939855766	0.134368893883929	0.0046998848391441
670	Mouth/teeth dental problems: Painful gums	ukb-b-11161	0.370562767417374	0.131190413613275	0.00473370553471937
671	Sources of admission to hospital (recoded): Temporary place of residence	ukb-b-11285	0.820694423683397	0.290858393281575	0.00477804442118046
672	Diagnoses - main ICD10: K43.9 Ventral hernia without obstruction or gangrene	ukb-b-677	0.759939064809048	0.269419409162521	0.00479257912631053
673	PCT responsible for patient data: LEEDS PCT	ukb-b-9261	-0.785239348222909	0.278822365924346	0.00485846627421448
674	Interval between previous point and current one in numeric path (trail #1)	ukb-b-9917	0.186807110321266	0.0664903160504406	0.00496125674393962
675	Types of transport used (excluding work): Walk	ukb-b-14926	-0.151055632974844	0.0539437498408945	0.00510640770193849
676	Medication for cholesterol, blood pressure, diabetes, or take exogenous hormones: Insulin	ukb-b-14070	0.817876984269321	0.292182855525549	0.00512300826634072
677	Able to walk or cycle unaided for 10 minutes	ukb-b-14149	-0.317244607933616	0.113337410465147	0.00512426566381147
678	PCT where patients GP was registered: BIRMINGHAM EAST AND NORTH PCT	ukb-b-10769	0.70524916962139	0.252157929515587	0.00516026839879386
679	Methods of admission to hospital (recoded): Transfer	ukb-b-1799	0.466848921345527	0.166977531020888	0.00517588237082672
680	Diagnoses - secondary ICD10: R10.1 Pain localised to upper abdomen	ukb-b-10409	0.846790213907327	0.303705621253698	0.00530027809028365
681	Diagnoses - main ICD10: N39.0 Urinary tract infection, site not specified	ukb-b-8814	0.533512807463002	0.191349665107069	0.00530089336218275
682	PCT responsible for patient data: BIRMINGHAM EAST AND NORTH PCT	ukb-b-11459	0.702322494140846	0.252155829446861	0.00534828885636006
683	Hand grip strength (left)	ukb-b-7478	-0.0746373500409745	0.0267972957186931	0.00534853459093215
684	Mouth/teeth dental problems: Toothache	ukb-b-19191	0.313981935420986	0.112756338794927	0.00535928624338124
685	Mineral and other dietary supplements: Fish oil (including cod liver oil)	ukb-b-11075	-0.165764961824327	0.0595816422272709	0.00540003662276707
686	Methods of discharge from hospital (recoded): Discharged on clinical advice/consent: Transfer within provider	ukb-b-2954	-2.77268133356708	0.99712865917062	0.0054247588830253
687	Diagnoses - main ICD10: R42 Dizziness and giddiness	ukb-b-5655	0.843728335943753	0.303702554850249	0.0054670990468742
688	Reported occurrences of cancer	ukb-b-5394	0.26321360075284	0.0947621135086262	0.00547577999362188
689	Diagnoses - main ICD10: K44.9 Diaphragmatic hernia without obstruction or gangrene	ukb-b-8848	0.457773159204165	0.164820586733964	0.00547952262790977
690	Added milk to filtered coffee	ukb-b-5332	-0.43250287701158	0.155809202734128	0.00550577103233413
691	Home location at assessment - north co-ordinate (rounded)	ukb-b-4068	-0.0741153074841776	0.0267083886518531	0.00552047013111992
692	Types of physical activity in last 4 weeks: Strenuous sports	ukb-b-7663	-0.275750885934362	0.0994425633695144	0.00555478575636743
693	PCT responsible for patient data: NORTH TYNESIDE PCT	ukb-b-10056	0.622872721595515	0.225808644213943	0.00580833760673451
694	PCT where patients GP was registered: LEEDS PCT	ukb-b-11388	-0.768654894022424	0.278825770207466	0.00583777169455102
695	Types of transport used (excluding work): None of the above	ukb-b-12386	0.923728733412259	0.335616153189154	0.00591716071248599
696	Illnesses of mother: Heart disease	ukb-b-12477	0.18584111151754	0.0675986556740974	0.00597439220777201
697	Fruit smoothie intake	ukb-b-1780	0.369697793176448	0.134580864659603	0.00601374691823975
698	Diagnoses - main ICD10: Z09.8 Follow-up examination after other treatment for other conditions	ukb-b-14479	0.739808625611046	0.269403208911748	0.00603080548287249
699	Diagnoses - main ICD10: R35 Polyuria	ukb-b-5948	0.767508748638452	0.279496722972558	0.00603196932922728
700	Hip pain for 3+ months	ukb-b-133	0.603750864791214	0.21989175071108	0.00603869014828532
701	Average monthly beer plus cider intake	ukb-b-20321	0.244722851544026	0.0892463452939113	0.00610468198656722
702	Diagnoses - secondary ICD10: R00.0 Tachycardia, unspecified	ukb-b-17309	0.975648933051764	0.355910348479209	0.00612008461939497
703	Diagnoses - secondary ICD10: M19.99 Arthrosis, unspecified (Site unspecified)	ukb-b-20233	0.670547473638082	0.244692639836351	0.0061370737946902
704	Operative procedures - secondary OPCS: G45.1 Fibreoptic endoscopic examination of upper gastrointestinal tract and biopsy of lesion of upper gastrointestinal tract	ukb-b-16454	0.761292910226737	0.279491450773505	0.00645257199514542
705	Diagnoses - main ICD10: I84.9 Unspecified haemorrhoids without complication	ukb-b-11261	0.49525989241355	0.182036047291456	0.00651498936291836
706	Operative procedures - secondary OPCS: R14.9 Unspecified surgical induction of labour	ukb-b-4868	0.86563315651792	0.318436268345897	0.00656009693194094
707	Diagnoses - main ICD10: N32.8 Other specified disorders of bladder	ukb-b-373	0.732039480998583	0.269397042732635	0.00658118288545735
708	Operative procedures - secondary OPCS: X29.8 Other specified continuous Infusion of therapeutic substance	ukb-b-15769	0.96705484356371	0.355898868886141	0.00658332126393089
709	Operative procedures - main OPCS: T52.1 Palmar fasciectomy	ukb-b-15932	0.759388024950546	0.27948984158639	0.00658665489583883
710	Non-cancer illness code, self-reported: cholelithiasis/gall stones	ukb-b-18700	0.459739387064199	0.169215011243325	0.00658975462164034
711	pc23	pc23	-0.0282849590817756	0.0104360632652543	0.00672204955847941
712	Diagnoses - secondary ICD10: G47.3 Sleep apnoea	ukb-b-7853	0.86288706380111	0.318433325725601	0.00673260610178171
713	Difficulty not smoking for 1 day	ukb-b-1572	0.26863806829533	0.0993087597322694	0.00682880895028265
714	chip	chip	0.218823402798275	0.0809080059745048	0.00683876751661599
715	Reason for glasses/contact lenses: Other eye condition	ukb-b-15297	0.784862354175824	0.290831966594034	0.00696151207980304
716	Average weekly red wine intake	ukb-b-5239	-0.109398658101765	0.040556462902385	0.00698747057681879
717	Sum of road length of major roads within 100m	ukb-b-10414	0.117212236969191	0.0435571763123289	0.00712388051483521
718	Non-cancer illness code, self-reported: arthritis (nos)	ukb-b-8229	0.606777181349727	0.225799385593291	0.00720451278396785
719	Diagnoses - secondary ICD10: Z72.1 Alcohol use	ukb-b-391	0.605457410122321	0.225798458246784	0.00733134409713121
720	Operative procedures - secondary OPCS: K63.6 Coronary arteriography NEC	ukb-b-9294	0.696497883682205	0.260328309240267	0.0074626858751833
721	Worry too long after embarrassment	ukb-b-13653	-0.146406741488167	0.0548940465618439	0.00765137559465625
722	Diagnoses - main ICD10: K22.1 Ulcer of oesophagus	ukb-b-13731	0.63309586888154	0.237859414596411	0.00777612517238929
723	Diagnoses - secondary ICD10: Z85.8 Personal history of malignant neoplasms of other organs and systems	ukb-b-11231	0.616175686064381	0.231587861971519	0.00779885388591183
724	Operative procedures - secondary OPCS: Z67.5 Lumbar intervertebral joint	ukb-b-19054	0.773337497276052	0.290811226201862	0.00783166305895985
725	Methods of admission to hospital (recoded): Transfer: Planned	ukb-b-5559	-2.6529116062079	0.998456324972467	0.00788363628852186
726	Operative procedures - main OPCS: W91.9 Unspecified other manipulation of joint	ukb-b-4663	0.945420552829547	0.3558704021087	0.00789230101722328
727	Operative procedures - secondary OPCS: L91.2 Insertion of central venous catheter NEC	ukb-b-2204	0.945420552827573	0.355870402109643	0.00789230101751777
728	Diagnoses - secondary ICD10: Z95.8 Presence of other cardiac and vascular implants and grafts	ukb-b-15230	0.945420552824036	0.355870402109213	0.00789230101767536
729	Number of depression episodes	ukb-b-1464	0.208617722660301	0.0785282588624094	0.00789343779852789
730	Diagnoses - secondary ICD10: K80.2 Calculus of gallbladder without cholecystitis	ukb-b-4303	0.741468786050204	0.279474852165174	0.00797612642261201
731	Miserableness	ukb-b-18994	0.143145943322672	0.0539663819036402	0.00798976221559664
732	Operation code: coronary angioplasty (ptca) +/- stent	ukb-b-7869	0.535186670868206	0.202287848954954	0.00815295741953322
733	Diagnoses - main ICD10: R10.3 Pain localised to other parts of lower abdomen	ukb-b-17456	0.535065836397926	0.202287655916394	0.00816730331950781
734	Diagnoses - main ICD10: O70.1 Second degree perineal laceration during delivery	ukb-b-10712	0.688394603320274	0.260322364682519	0.00818376094858823
735	Types of spread used on bread/crackers: Unknown margarine on bread/crackers	ukb-b-11943	0.713233989485064	0.26973070742876	0.00818734471500034
736	Treatment/medication code: calcichew d3 tablet	ukb-b-11566	0.544723447097019	0.206389700423162	0.00830784828458901
737	PCT where patients GP was registered: BARNSLEY PCT	ukb-b-14322	0.710346082766726	0.269380074920472	0.00836512300376281
738	Mouth/teeth dental problems: Loose teeth	ukb-b-12849	0.302308653062502	0.114692471369808	0.00839343652292104
739	PCT where patients GP was registered: ST HELENS PCT	ukb-b-12381	0.882238795731967	0.335561396151118	0.00856004319705926
740	PCT responsible for patient data: BARNSLEY PCT	ukb-b-11133	0.798298931648338	0.303658139517889	0.00856515525280002
741	Diagnoses - secondary ICD10: N17.9 Acute renal failure, unspecified	ukb-b-4963	0.83583066915134	0.318404759142959	0.00866344409384266
742	Fed-up feelings	ukb-b-19809	0.14271620315505	0.0544367709352935	0.00874956124478601
743	Duration to complete alphanumeric path (trail #2)	ukb-b-20140	0.183808661994664	0.07011522022222	0.00875378571013782
744	Operative procedures - secondary OPCS: Y50.8 Other specified approach through abdominal cavity	ukb-b-9961	0.449502485512864	0.171549214422661	0.00878643414721975
745	Operative procedures - main OPCS: H25.9 Unspecified diagnostic endoscopic examination of lower bowel using fibreoptic sigmoidoscope	ukb-b-3211	0.319589045136605	0.122018776687082	0.00881416249697946
746	Ever had stillbirth, spontaneous miscarriage or termination	ukb-b-12621	0.213895362840924	0.0818256836972069	0.00894793519000786
747	Diagnoses - main ICD10: M25.56 Pain in joint (Lower leg)	ukb-b-2083	0.793633973808721	0.303653691346598	0.00895898143130855
748	Operative procedures - main OPCS: X99.9 Not known (procedure performed)	ukb-b-14396	0.876044695102049	0.335554287657382	0.0090346793693227
749	Operative procedures - secondary OPCS: U20.1 Transthoracic echocardiography	ukb-b-12362	0.831169707363969	0.318399915255444	0.00904209902004833
750	Non-cancer illness code, self-reported: pneumonia	ukb-b-4533	0.47514796812181	0.182027922812786	0.00904621523930102
751	Diagnoses - secondary ICD10: K57.3 Diverticular disease of large intestine without perforation or abscess	ukb-b-13392	0.460728977678653	0.176547609768412	0.00906326383430736
752	Diagnoses - main ICD10: I21.1 Acute transmural myocardial infarction of inferior wall	ukb-b-5126	0.791890170366461	0.30365203387657	0.00911030421215286
753	Operative procedures - secondary OPCS: Y97.3 Radiology with post contrast	ukb-b-7675	0.573574890731364	0.220417912633986	0.00926236517853301
754	Diagnoses - main ICD10: T81.4 Infection following a procedure, not elsewhere classified	ukb-b-5545	0.700713206062348	0.269372656735589	0.009287711554097
755	Non-cancer illness code, self-reported: gastro-oesophageal reflux (gord) / gastric reflux	ukb-b-16818	0.301745227981597	0.116018444032018	0.00929962408393724
756	Fractured bone site(s): Arm	ukb-b-19255	0.53669250312459	0.206402803864262	0.00931642697142369
757	Diagnoses - main ICD10: R04.2 Haemoptysis	ukb-b-4507	0.869888523078511	0.335547266006357	0.00952958469015303
758	Weekly usage of mobile phone in last 3 months	ukb-b-17999	0.0567675281545568	0.0219464162317713	0.00969161485011772
759	Diagnoses - secondary ICD10: R06.0 Dyspnoea	ukb-b-19391	0.695723593992304	0.26936884205332	0.00980044905786488
760	Operative procedures - main OPCS: M29.3 Endoscopic removal of tubal prosthesis from ureter	ukb-b-1016	0.918790351759086	0.355836193505277	0.00982125485249179
761	logMAR, final (right)	ukb-b-15782	0.123472380797286	0.0479103576384094	0.00996174915818462
762	Diagnoses - main ICD10: K61.0 Anal abscess	ukb-b-5018	0.916979549426301	0.355833900162933	0.00996655250582068
763	Main speciality of consultant (recoded): Medical oncology	ukb-b-19304	0.649378812614768	0.252129855009121	0.0100074185670771
764	Operative procedures - main OPCS: K63.1 Angiocardiography of combination of right and left side of heart	ukb-b-13176	0.915172005304628	0.355831615076853	0.0101134979986283
765	Non-cancer illness code, self-reported: psoriasis	ukb-b-10537	0.50865789753481	0.198418548621321	0.0103604727306622
766	Time spend outdoors in summer	ukb-b-969	0.0828947106361484	0.0323624133939067	0.0104236180616857
767	Operative procedures - main OPCS: R24.9 All normal delivery	ukb-b-15084	0.421758561045306	0.164807913670772	0.0104946059888767
768	Average weekly intake of other alcoholic drinks	ukb-b-3831	0.456087142823507	0.1784614970205	0.0105986224194468
769	Number of diet questionnaires completed	ukb-b-1355	-0.0979378704612393	0.0383465499415045	0.0106487020247257
770	Types of spread used on bread/crackers: Cholesterol-lowering polyunsaturated margarine on bread/crackers	ukb-b-4946	0.667303717715287	0.261883536014402	0.0108313458120525
771	Diagnoses - main ICD10: M75.0 Adhesive capsulitis of shoulder	ukb-b-4921	0.906182749453471	0.355820311796619	0.0108733600085601
772	Never eat eggs, dairy, wheat, sugar: Sugar or foods/drinks containing sugar	ukb-b-5495	0.166443083368113	0.065468928178303	0.0110118736831772
773	Diagnoses - main ICD10: K63.5 Polyp of colon	ukb-b-1968	0.523932385281298	0.206379337354153	0.0111269560539677
774	Childhood sunburn occasions	ukb-b-13246	-0.0880931417450267	0.0348311828469586	0.0114340499803076
775	Age started wearing glasses or contact lenses	ukb-b-5801	0.0737083203273275	0.0292126492062827	0.011630397080727
776	Average night-time sound level of noise pollution	ukb-b-10325	0.0676693501076753	0.0268435656621924	0.0117062480688715
777	Average daytime sound level of noise pollution	ukb-b-11926	0.0676638178261045	0.0268436314257936	0.0117133113995343
778	Non-cancer illness code, self-reported: heart/cardiac problem	ukb-b-8315	0.802082373277481	0.318370466073327	0.0117576192150338
779	Average evening sound level of noise pollution	ukb-b-12945	0.0675329769467147	0.0268434145814094	0.0118758606990371
780	Average 16-hour sound level of noise pollution	ukb-b-11532	0.0675115068462416	0.0268436729357895	0.0119036541803222
781	PCT responsible for patient data: CROYDON PCT	ukb-b-132	0.59792669412823	0.237837655373249	0.0119366408585228
782	Average 24-hour sound level of noise pollution	ukb-b-19490	0.0674448332037154	0.026843688289554	0.0119878264993401
783	Diagnoses - main ICD10: K29.5 Chronic gastritis, unspecified	ukb-b-6716	0.799777513254822	0.318367869916806	0.0120009106467412
784	Operative procedures - secondary OPCS: Z92.4 Chest NEC	ukb-b-4316	0.797847637748146	0.318365932362771	0.0122081094945846
785	Operative procedures - main OPCS: U08.1 Computed tomography of abdomen NEC	ukb-b-1515	0.891083223035536	0.355801551623082	0.0122645809566487
786	Leg pain when walking normally	ukb-b-12864	0.373622166688803	0.149514262878201	0.0124577166979645
787	Vitamin and/or mineral supplement use: Multivitamin with multimineral	ukb-b-7110	-1.77379972637032	0.711033602088711	0.0126071555757521
788	Particulate matter air pollution 2.5-10um; 2010	ukb-b-12963	0.0670518669321779	0.0268794685969557	0.0126121074670854
789	PCT where patients GP was registered: CAMDEN PCT	ukb-b-8205	0.835203871588095	0.33550849956714	0.0127970698506698
790	Number of days/week of vigorous physical activity 10+ minutes	ukb-b-151	-0.0362663369749918	0.0146273291110472	0.0131620349471553
791	Diagnoses - secondary ICD10: R31 Unspecified haematuria	ukb-b-6517	0.644399499544328	0.260290909133075	0.0132979129759462
792	PCT where patients GP was registered: SUTTON AND MERTON PCT	ukb-b-6220	0.558732467504425	0.225771973568546	0.0133324053162643
793	Main speciality of consultant (recoded): Oral surgery	ukb-b-13106	0.356771056540958	0.144314425372346	0.0134292348076854
794	Treatment/medication code: nifedipine	ukb-b-16146	0.878542636238	0.355786518349958	0.0135378748310137
795	Cylindrical power (right)	ukb-b-10250	0.118814701943478	0.0481876284477766	0.0136757959169315
796	Stomach/abdominal pain for 3+ months	ukb-b-19097	0.422763553748705	0.171540532372374	0.0137200296858987
797	PCT where patients GP was registered: EASTERN BIRMINGHAM PCT	ukb-b-15832	0.826349076678615	0.335498815365022	0.0137762169680733
798	3mm regularity index (right)	ukb-b-6251	0.123197995628432	0.0500661790926436	0.0138665113028816
799	Time spent outdoors in winter	ukb-b-6811	0.133280732285277	0.0542980616263243	0.0141036298890762
800	PCT where patients GP was registered: DERBY CITY PCT	ukb-b-8197	0.780643281977852	0.318348822970472	0.0142000225567082
801	Operative procedures - secondary OPCS: H22.1 Diagnostic fibreoptic endoscopic examination of colon and biopsy of lesion of colon	ukb-b-9312	0.780643281975632	0.318348822970737	0.014200022557064
802	Non-cancer illness code, self-reported: prolapsed disc/slipped disc	ukb-b-15904	0.420499024050072	0.171538694874693	0.0142326921455712
803	Diagnoses - main ICD10: K40.2 Bilateral inguinal hernia, without obstruction or gangrene	ukb-b-11369	0.871873581448946	0.355778089054425	0.0142614114040258
804	Gas or solid-fuel cooking/heating: An open solid fuel fire that you use regularly in winter time	ukb-b-17097	-0.261726542256121	0.106883182404312	0.0143366501856564
805	PCT responsible for patient data: DERBY CITY PCT	ukb-b-8687	0.776859700795133	0.318345099384047	0.0146747943728388
806	Eye problems/disorders: Cataract	ukb-b-8329	0.30342252420486	0.124544537950438	0.0148401294739854
807	Diagnoses - main ICD10: K92.1 Melaena	ukb-b-5590	0.816843556952419	0.335488514042285	0.0149004985997466
808	Non-cancer illness code, self-reported: hiatus hernia	ukb-b-6514	0.3689881963734	0.151818491287698	0.0150798277860369
809	Qualifications: NVQ or HND or HNC or equivalent	ukb-b-7926	-0.17818173115551	0.0734644053493673	0.0152908613511248
810	Type of sliced bread eaten: other	ukb-b-8061	0.878670198731405	0.362377253694257	0.0153194030781623
811	Bring up phlegm/sputum/mucus on most days	ukb-b-12841	0.459711504599318	0.189768191322924	0.0154145592197108
812	Operation code: carpal tunnel surgery	ukb-b-17788	0.497023022945361	0.206366537641895	0.0160205193882897
813	Hand grip strength (right)	ukb-b-10215	-0.0644524367553915	0.0268185877562364	0.0162489707428381
814	Spreads/sauces consumers	ukb-b-16066	-0.355497199805092	0.147942823547131	0.0162640145844594
815	PCT where patients GP was registered: NORTH TYNESIDE PCT	ukb-b-14017	0.48549176596412	0.202264339808501	0.0163823765921956
816	Type of fat/oil used in cooking: Vegetable oil	ukb-b-2368	0.514216827388267	0.215056853153106	0.0167991713837989
817	Operative procedures - main OPCS: S06.5 Excision of lesion of skin of head or neck NEC	ukb-b-10810	0.366628490212485	0.153477140644303	0.0169028130201795
818	Non-cancer illness code, self-reported: irritable bowel syndrome	ukb-b-2592	0.358752876814982	0.150211080833049	0.0169253677713285
819	Operative procedures - secondary OPCS: Z81.4 Shoulder joint	ukb-b-11427	0.552648330243249	0.231550790792431	0.016999147983467
820	Operative procedures - secondary OPCS: Z70.5 Lower end of radius NEC	ukb-b-1020	0.567341285545168	0.237819333109645	0.0170513863982339
821	Operative procedures - secondary OPCS: Z27.1 Oesophagus	ukb-b-13121	0.472214653423118	0.198401946781942	0.0173083713213798
822	Fractured bone site(s): Ankle	ukb-b-15582	0.440136519774738	0.184975676555558	0.0173394751876114
823	6mm regularity index (right)	ukb-b-1733	0.168054318051844	0.0707146662841728	0.0174771493286425
824	Diagnoses - secondary ICD10: I20.0 Unstable angina	ukb-b-10756	0.75630045018823	0.31832510923721	0.0175074251657319
825	PCT responsible for patient data: SOUTH GLOUCESTERSHIRE PCT	ukb-b-4932	0.522642953076776	0.220390685985815	0.0177189962618274
826	Diagnoses - main ICD10: R39.8 Other and unspecified symptoms and signs involving the urinary system	ukb-b-17287	0.689151421042714	0.290739214695863	0.017771629746379
827	Diagnoses - secondary ICD10: K59.0 Constipation	ukb-b-18008	0.534416056789586	0.225758660549368	0.0179232108946768
828	Operation code: stomach surgery	ukb-b-12474	0.614750340181465	0.260270656643792	0.0181783284489357
829	Treatment/medication code: glucosamine product	ukb-b-14037	-0.29147287076246	0.123544245869033	0.0183114718146128
830	Diagnoses - secondary ICD10: M19.9 Arthrosis, unspecified	ukb-b-9493	0.715849763589446	0.303582482891029	0.0183733230387521
831	Ever unenthusiastic/disinterested for a whole week	ukb-b-18674	0.202384292661581	0.0861057569605955	0.0187524726453248
832	Diagnoses - secondary ICD10: M15.9 Polyarthrosis, unspecified	ukb-b-6998	0.835355778506883	0.355734705193265	0.0188616063963375
833	Sweetcorn intake	ukb-b-13567	0.228227635916362	0.0974770337965813	0.0192142598086831
834	Fractured bone site(s): Wrist	ukb-b-9571	0.379697177478989	0.162749840518328	0.0196475649938898
835	Never eat eggs, dairy, wheat, sugar: Wheat products	ukb-b-3599	0.327333038848295	0.140308671453773	0.0196507982130005
836	PCT responsible for patient data: GATESHEAD PCT	ukb-b-6044	0.606837419039025	0.260265113355297	0.019721080091799
837	PCT where patients GP was registered: GEDLING PCT	ukb-b-1343	0.741000083017212	0.318310495299527	0.0199165664765729
838	PCT where patients GP was registered: REDCAR AND CLEVELAND PCT	ukb-b-18137	0.740392878409768	0.318309919908566	0.020017879519858
839	Treatment/medication code: ezetimibe	ukb-b-6474	0.60479140887708	0.26026392176847	0.0201382539511694
840	PCT where patients GP was registered: SOUTH TYNESIDE PCT	ukb-b-5580	0.624080105473489	0.269316095960861	0.0204886250210193
841	Dairy smoothie intake	ukb-b-4955	0.289343704604639	0.125075651734674	0.0207034276031488
842	PCT where patients GP was registered: HILLINGDON PCT	ukb-b-5031	0.775495789047257	0.335444821280303	0.0207863323627492
843	Had menopause	ukb-b-18105	-0.213991211095438	0.0925896013203591	0.0208229287191021
844	Diagnoses - main ICD10: O02.1 Missed abortion	ukb-b-13414	0.774099880470037	0.335443377340131	0.021016292911231
845	Likelihood of resuming smoking	ukb-b-12412	-0.242349378165239	0.105103790636727	0.021121247666859
846	Used an inhaler for chest within last hour	ukb-b-11188	0.580537930123301	0.252248499112847	0.0213660692955154
847	Dried fruit added to cereal	ukb-b-4580	-0.206169723622334	0.0897321842767495	0.021583894604179
848	Type of cancer: ICD10: C44.4 Skin of scalp and neck	ukb-b-17174	0.817173132472772	0.355713684977941	0.0216029304619217
849	Sweet snack consumers	ukb-b-10366	-0.33518154713999	0.145930493507381	0.0216269006599981
850	Diagnoses - main ICD10: M79.86 Other specified soft tissue disorders (Lower leg)	ukb-b-12620	0.730727078110752	0.318300807094651	0.0216923366726661
851	Treatment speciality of consultant (recoded): Oral surgery	ukb-b-15903	0.338150483576543	0.147311636731891	0.0217057992921096
852	Number of older siblings	ukb-b-1997	0.122124592944447	0.0532149761190635	0.0217371924490203
853	Age last used hormone-replacement therapy (HRT)	ukb-b-4564	-0.175289487834898	0.076407115748318	0.0217818065937088
854	Diagnoses - secondary ICD10: X59.9 Unspecified place	ukb-b-14257	0.560765741093509	0.244622628383402	0.0218842623984663
855	Neck/shoulder pain for 3+ months	ukb-b-16118	0.263852344074267	0.115140610920162	0.0219306818160249
856	PCT responsible for patient data: REDCAR AND CLEVELAND PCT	ukb-b-6087	0.72892502529389	0.318299117792626	0.0220176661735234
857	Forced vital capacity (FVC), Best measure	ukb-b-14713	-0.0776576954116107	0.0339273372051342	0.0220827425170964
858	Diagnoses - secondary ICD10: Z03.4 Observation for suspected myocardial infarction	ukb-b-6295	0.616381801206057	0.269310647023893	0.0220945172183941
859	Illnesses of mother: Lung cancer	ukb-b-20176	0.292020006363668	0.127701189533736	0.0222107344510117
860	Mineral and other dietary supplements: Glucosamine	ukb-b-11535	-0.163858926088617	0.0717059348397693	0.0223039446694532
861	Father's age	ukb-b-5991	-0.142797366483131	0.0625782061335732	0.0224950958407701
862	Treatment/medication code: dihydrocodeine	ukb-b-1166	0.723861110310945	0.318294643517529	0.0229548267558961
863	Round of numeric memory test	ukb-b-16872	-0.216209380803209	0.0951178385375583	0.0230220407722239
864	Time spent using computer	ukb-b-4522	-0.0845918548678752	0.037245683204531	0.0231357520679393
865	Blood clot, DVT, bronchitis, emphysema, asthma, rhinitis, eczema, allergy diagnosed by doctor: None of the above	ukb-b-18200	-0.127514526925396	0.0561518597820298	0.0231538210249641
866	Methods of admission to hospital (recoded): Emergency admission: Other injury	ukb-b-2425	-1.59814578390139	0.70669200130908	0.023731654374725
867	Diagnoses - main ICD10: J18.9 Pneumonia, unspecified	ukb-b-15606	0.719368168033792	0.318290209232548	0.0238149542778885
868	Operative procedures - main OPCS: U20.1 Transthoracic echocardiography	ukb-b-227	0.756812517479904	0.335425660199754	0.0240534166681593
869	PCT responsible for patient data: SOUTH BIRMINGHAM PCT	ukb-b-779	0.58647963384563	0.260251525697309	0.0242269581313608
870	Diagnoses - main ICD10: L72.0 Epidermal cyst	ukb-b-15003	0.683522736463937	0.303554468924454	0.0243393329302799
871	Yorkshire pudding intake	ukb-b-5605	0.276638114126566	0.123002721719204	0.0245099136063075
872	PCT where patients GP was registered: HALTON AND ST HELENS PCT	ukb-b-13912	0.652332275714647	0.290709561140457	0.0248368236188642
873	Diagnoses - main ICD10: L72.9 Follicular cyst of skin and subcutaneous tissue, unspecified	ukb-b-14436	0.852978922454424	0.380184064001882	0.0248584954213488
874	Eye problems/disorders: Injury or trauma resulting in loss of vision	ukb-b-9050	0.537230891222939	0.24008760470401	0.0252441974240929
875	Illnesses of mother: Chronic bronchitis/emphysema	ukb-b-12018	0.245124922122971	0.109690199120511	0.0254369103867327
876	Number of unenthusiastic/disinterested episodes	ukb-b-1998	0.216624781659928	0.0970797604405567	0.0256539602826443
877	Distance between home and job workplace	ukb-b-20455	-0.0944545941394164	0.0423677098346885	0.0257872679811601
878	Operative procedures - secondary OPCS: G45.9 Unspecified diagnostic fibreoptic endoscopic examination of upper gastrointestinal tract	ukb-b-12246	0.792897100968584	0.35568620690242	0.0258003371785181
879	Age started smoking in current smokers	ukb-b-19253	-0.179379999199599	0.0805554698029991	0.0259614078271297
880	PCT responsible for patient data: HALTON AND ST HELENS PCT	ukb-b-2703	0.646324301394197	0.290704824057156	0.0261955158520981
881	PCT where patients GP was registered: GATESHEAD PCT	ukb-b-354	0.48982522995017	0.220373838666452	0.0262359444376033
882	Non-cancer illness code, self-reported: other neurological problem	ukb-b-14211	0.673904119469338	0.303546538306762	0.0264118796556072
883	Diagnoses - secondary ICD10: K31.7 Polyp of stomach and duodenum	ukb-b-3027	0.7881114670817	0.355680867919006	0.0267063968434872
884	Operative procedures - main OPCS: U21.2 Computed tomography NEC	ukb-b-16573	0.476353601058611	0.21537775375797	0.0269865584522638
885	Operative procedures - secondary OPCS: Y73.1 Cardiopulmonary bypass	ukb-b-19462	0.741166310650297	0.335409885375504	0.0271236942506365
886	Meat consumers	ukb-b-12276	0.374493454013452	0.169559850946451	0.0272010107847782
887	Blood clot, DVT, bronchitis, emphysema, asthma, rhinitis, eczema, allergy diagnosed by doctor: Blood clot in the lung	ukb-b-13704	0.511203544976967	0.231537764562755	0.0272538604547439
888	Most recent bowel cancer screening	ukb-b-4953	-0.220587661013914	0.100081489342211	0.0275186818991741
889	Sources of admission to hospital (recoded): Transfer within NHS provider	ukb-b-14679	-2.20150035640177	1.00031032291828	0.0277489538259081
890	Treatment/medication code: movicol oral powder	ukb-b-17078	0.737522878575769	0.33540652134349	0.0278855682370006
891	Leg pain when walking ever disappears while walking	ukb-b-17291	-0.453321855898619	0.206343655053005	0.0280256917485662
892	Non-cancer illness code, self-reported: pulmonary embolism +/- dvt	ukb-b-16048	0.507967939118687	0.231526207882235	0.0282355837398183
893	Interpolated Year when operation took place	ukb-b-671	0.0650776649760635	0.029672451104633	0.0282928628166844
894	Operation code: knee replacement/revision	ukb-b-11120	0.434931337914733	0.198385790596323	0.0283541531166407
895	Illnesses of siblings: Stroke	ukb-b-16334	0.321207654503005	0.146525663070825	0.0283679768064961
896	PCT where patients GP was registered: GREATER DERBY PCT	ukb-b-19431	0.777820098486727	0.355669472313586	0.0287484844919203
897	Snoring	ukb-b-17400	-0.124298392674788	0.0568585714516109	0.0288084577236502
898	Treatment speciality of consultant (recoded): Plastic surgery	ukb-b-13285	0.256823966088496	0.117623044173498	0.0290027308603555
899	Non-cancer illness code, self-reported: inguinal hernia	ukb-b-14452	0.661578245205237	0.30353618723414	0.0292893805180575
900	PCT where patients GP was registered: SOUTH LIVERPOOL PCT	ukb-b-20216	0.77467460395177	0.35566601252981	0.0293989144663476
901	Non-cancer illness code, self-reported: duodenal ulcer	ukb-b-4725	0.659538505327173	0.303534486429995	0.0297907166392646
902	Diagnoses - main ICD10: K62.8 Other specified diseases of anus and rectum	ukb-b-13464	0.728422214927967	0.335397216496768	0.0298692802733768
903	Diagnoses - main ICD10: K80.5 Calculus of bile duct without cholangitis or cholecystitis	ukb-b-8268	0.690652081951524	0.318263943809607	0.0300022466255748
904	Types of spread used on bread/crackers: Polyunsaturated margarine on bread/crackers	ukb-b-319	0.352852818443365	0.162979446650543	0.0303865968319095
905	Non-cancer illness code, self-reported: kidney stone/ureter stone/bladder stone	ukb-b-8297	0.514718700085793	0.237789214669987	0.030418277502131
906	Number of trend entries	ukb-b-9324	-0.128496421680619	0.059505805877825	0.0308196891926739
907	Frequency of light DIY in last 4 weeks	ukb-b-4210	-0.0683802528793275	0.0317258765120108	0.0311347394688503
908	Operation code: coronary angiogram	ukb-b-18138	0.542830329520896	0.252050260997152	0.0312669185517825
909	Diagnoses - secondary ICD10: Z87.4 Personal history of diseases of the genito-urinary system	ukb-b-10880	0.463456042636823	0.215371511610316	0.0314059310705081
910	Duration to complete numeric path (trail #1)	ukb-b-16026	0.150745388254584	0.0701045865995905	0.0315320610676537
911	Operative procedures - main OPCS: H22.9 Unspecified diagnostic endoscopic examination of colon	ukb-b-15860	0.233014442049589	0.108575361169788	0.031864369898296
912	Number of cigarettes currently smoked daily (current cigarette smokers)	ukb-b-469	0.255801920460832	0.11933372681756	0.0320661983055324
913	Filtered coffee intake	ukb-b-748	-0.164065812930087	0.0766093758217586	0.0322265524664302
914	PCT where patients GP was registered: CENTRAL MANCHESTER PCT	ukb-b-8699	0.717814135445703	0.335386792607798	0.0323339536362848
915	Vitamin supplement user	ukb-b-16507	-0.330151585820092	0.154263659259188	0.0323404388182982
916	Diagnoses - main ICD10: L82 Seborrhoeic keratosis	ukb-b-501	0.646654172908898	0.303523595125359	0.0331311292511124
917	Diagnoses - main ICD10: D12.8 Rectum	ukb-b-9321	0.71452191426562	0.335383579809994	0.0331335040929794
918	PCT where patients GP was registered: BLACKWATER VALLEY AND HART PCT	ukb-b-18895	0.712551739170572	0.335381662176517	0.0336200388067138
919	Operation code: inguinal/femoral hernia repair	ukb-b-9263	0.280380870435567	0.132183278202152	0.0339089841778252
920	Diagnoses - secondary ICD10: R00.1 Bradycardia, unspecified	ukb-b-11664	0.752927478891676	0.355642386218385	0.0342520815212038
921	Cough on most days	ukb-b-16858	0.349184255511617	0.165066258268564	0.0343942742730617
922	Diagnoses - secondary ICD10: K29.8 Duodenitis	ukb-b-20017	0.45550315769195	0.215367700154813	0.0344297605791917
923	Operation code: colonoscopy/sigmoidoscopy	ukb-b-2218	0.348399349294967	0.16478343122342	0.0344908227046108
924	Treatment/medication code: mirtazapine	ukb-b-6538	0.751885492109708	0.355641562118936	0.0345010453039555
925	Number of incorrect matches in round	ukb-b-20498	0.0564609282029263	0.0267170164784719	0.0345755556719512
926	Diagnoses - secondary ICD10: K31.8 Other specified diseases of stomach and duodenum	ukb-b-2973	0.751391966228682	0.355640737248923	0.0346192821787355
927	Diagnoses - main ICD10: K30 Dyspepsia	ukb-b-14814	0.366829385410385	0.173960644518766	0.0349711927033635
928	Standard tea intake	ukb-b-3291	0.000782802789017479	0.000372910325319121	0.0358017707103335
929	Operative procedures - main OPCS: A73.5 Injection of therapeutic substance around peripheral nerve	ukb-b-13080	0.797313791746394	0.380115263740235	0.0359442133459592
930	Average monthly fortified wine intake	ukb-b-2603	-0.631291829248608	0.300992690380011	0.0359611901568993
931	Mineral and other dietary supplements: Calcium	ukb-b-7043	0.201777955682066	0.0963576431092519	0.0362553109331685
932	Treatment speciality of consultant (recoded): Medical oncology	ukb-b-16201	0.49779689223105	0.237867909111253	0.036371918338866
933	Diagnoses - main ICD10: Z09.0 Follow-up examination after surgery for other conditions	ukb-b-10102	0.511741178184386	0.244593709692268	0.0364198173914403
934	Treatment/medication code: evening primrose oil	ukb-b-16892	-0.604347333560168	0.289680073454934	0.0369552705536374
935	Age started hormone-replacement therapy (HRT)	ukb-b-9487	-0.142729135791765	0.0684316461761488	0.037004149016332
936	Year immigrated to UK (United Kingdom)	ukb-b-17566	0.151411167743347	0.0726177989359137	0.0370654795069543
937	Friendships satisfaction	ukb-b-3304	0.112484136629418	0.0539731701277496	0.0371533421571372
938	Average weekly spirits intake	ukb-b-1707	0.0779357684115648	0.0374070912118843	0.0372103118385938
939	Part of a multiple birth	ukb-b-5954	0.323080084037084	0.15523499404816	0.0374126482268021
940	6mm cylindrical power (right)	ukb-b-16677	-0.112912669182497	0.054299622196025	0.0375771592204342
941	Diagnoses - main ICD10: M79.66 Pain in limb (Lower leg)	ukb-b-9708	0.661608764384847	0.318238128524181	0.0376197491148907
942	Type of fat/oil used in cooking: Normal fat butter	ukb-b-19202	-0.862561678417149	0.415104002110786	0.037714781836239
943	Birth weight	ukb-b-13378	-0.0808979433454836	0.0389537728706413	0.0378229903724222
944	Non-cancer illness code, self-reported: atrial fibrillation	ukb-b-11550	0.507769344521629	0.244591585594503	0.0378950049233442
945	Operative procedures - main OPCS: R18.2 Lower uterine segment caesarean delivery NEC	ukb-b-9040	0.579454360105393	0.279350751708282	0.0380524227441065
946	Operative procedures - secondary OPCS: Y53.3 Approach to organ under computed tomography scan control	ukb-b-18544	0.694991609546609	0.335364734890586	0.0382332291476531
947	Non-cancer illness code, self-reported: gastric/stomach ulcers	ukb-b-20078	0.506351140783071	0.244590772113329	0.038433877852342
948	Diagnoses - secondary ICD10: M81.99 Osteoporosis, unspecified (Site unspecified)	ukb-b-17796	0.628219620531605	0.303508574658781	0.0384656535421472
949	Types of spread used on bread/crackers: Soya margarine on bread/crackers	ukb-b-15132	0.798994021195124	0.386255055212595	0.0385868442039389
950	Illnesses of siblings: Parkinson's disease	ukb-b-16943	0.627492410091534	0.303866962341184	0.0389207793131564
951	Time to complete round	ukb-b-10412	0.139170734567453	0.0675271977767077	0.0393070244207539
952	Cucumber intake	ukb-b-588	-0.225304373676065	0.109337754783739	0.0393386003847437
953	Ever depressed for a whole week	ukb-b-6848	0.171522108193233	0.0835219944545343	0.0400128676536853
954	Coffee consumed	ukb-b-9508	-0.306899735592915	0.14976000088277	0.0404350296773304
955	Drive faster than motorway speed limit	ukb-b-4549	-0.0735739505360305	0.0359290760587134	0.0405839969753561
956	Diagnoses - secondary ICD10: K22.1 Ulcer of oesophagus	ukb-b-9368	0.593803841438352	0.290664586443332	0.0410605814103894
957	Operative procedures - secondary OPCS: Z50.5 Skin of foot NEC	ukb-b-18198	0.775524400134638	0.380089353723254	0.0413130986069668
958	PCT responsible for patient data: EAST LANCASHIRE TEACHING PCT	ukb-b-14189	0.775524400134245	0.380089353723409	0.0413130986071525
959	Bilateral oophorectomy (both ovaries removed)	ukb-b-17868	0.265076468328339	0.130145286842742	0.0416727474269504
960	Diagnoses - main ICD10: O68.0 Labour and delivery complicated by foetal heart rate anomaly	ukb-b-9270	0.772833658972406	0.380086192907532	0.042021053574932
961	Heating type(s) in home: None of the above	ukb-b-14417	0.486874970318783	0.240005046587118	0.042498737327499
962	Treatment/medication code: gtn 400micrograms spray	ukb-b-3951	0.769876271836595	0.380083049897488	0.0428111760814609
963	Treatment/medication code: esomeprazole	ukb-b-17371	0.678726871748637	0.335349575854778	0.0429764940222506
964	Diagnoses - secondary ICD10: R05 Cough	ukb-b-20009	0.768365043756741	0.380080962276084	0.0432194955260476
965	Treatment/medication code: salbutamol	ukb-b-12301	0.408578165687875	0.202230378839014	0.0433460606181235
966	Non-cancer illness code, self-reported: head injury	ukb-b-17006	0.676824953176301	0.33534778865059	0.0435623510767275
967	Frequency of walking for pleasure in last 4 weeks	ukb-b-4655	0.0454271134487839	0.022536819836347	0.0438330005296933
968	Cascot confidence score	ukb-b-10768	0.350488012946466	0.173937598610479	0.0439023890985929
969	Heating type(s) in home: Gas central heating	ukb-b-17469	-0.272133328239883	0.135391944685081	0.0444346915276226
970	Treatment/medication code: beclometasone	ukb-b-17681	0.45322315176241	0.225716535434983	0.0446506606649657
971	Operation code: shoulder surgery	ukb-b-5935	0.370693955787164	0.184928911548768	0.045014239708802
972	Reason for glasses/contact lenses: For 'astigmatism'	ukb-b-10937	0.288908023066967	0.144301885093682	0.0452730692445232
973	Diagnoses - main ICD10: K51.9 Ulcerative colitis, unspecified	ukb-b-19386	0.607210682301356	0.303491785957392	0.0454195187995419
974	Cauliflower intake	ukb-b-905	0.160818354685137	0.0804010144253776	0.0454783420681461
975	Current employment status: Looking after home and/or family	ukb-b-9056	-0.275362145714128	0.137685342478605	0.04550696134975
976	Leg pain when walking uphill or hurrying	ukb-b-3196	0.347000597131143	0.173622177106454	0.0456520782623152
977	Treatment/medication code: irbesartan	ukb-b-13426	0.488649527721465	0.244580710823551	0.0457267376221774
978	Types of spread used on bread/crackers: Low fat butter on bread/crackers	ukb-b-20057	0.723599191937482	0.362219769230187	0.0457513628565537
979	Reason for not eating or drinking normally: Away	ukb-b-4542	-0.76986789624581	0.38538817754168	0.0457554057504002
980	Operative procedures - secondary OPCS: Z50.4 Skin of leg NEC	ukb-b-20450	0.41212460098781	0.206327694595366	0.0457787683069419
981	PCT where patients GP was registered: RUSHCLIFFE PCT	ukb-b-19460	0.556624155917577	0.279334801393535	0.0462967796857342
982	Operation code: throat/larynx surgery (incl tracheostomy)	ukb-b-2126	0.535435941695448	0.26925595433428	0.0467480172759941
983	Mineral and other dietary supplements: None of the above	ukb-b-14238	0.108314589238322	0.0544910188361662	0.0468392109333168
984	Diagnoses - main ICD10: N20.1 Calculus of ureter	ukb-b-18629	0.602868306394882	0.30348835892298	0.0469819700147205
985	Leisure/social activities: Adult education class	ukb-b-1553	-0.226231653485197	0.113930105131798	0.0470660172681255
986	Diagnoses - main ICD10: M72.0 Palmar fascial fibromatosis [Dupuytren]	ukb-b-13517	0.705650950309563	0.355592752193129	0.047207290099886
987	Diagnoses - main ICD10: K80.0 Calculus of gallbladder with acute cholecystitis	ukb-b-10362	0.752440628053116	0.380062510155497	0.0477281151312416
988	Age at hysterectomy	ukb-b-4643	-0.167438102510275	0.0846775448967205	0.0480008021498686
989	Treatment speciality of consultant (recoded): Vascular surgery	ukb-b-5759	0.514485062346229	0.260282678531519	0.0480823770550509
990	Operative procedures - main OPCS: E49.9 Unspecified diagnostic fibreoptic endoscopic examination of lower respiratory tract	ukb-b-10919	0.662635859679893	0.335334306208368	0.0481496197995732
991	Transport type for commuting to job workplace: Cycle	ukb-b-15787	0.266138470132562	0.134929093026776	0.048560303957976
992	PCT where patients GP was registered: BURY PCT	ukb-b-6547	-0.986869573242029	0.500956825782808	0.0488418877869
993	Operation code: oesphageal fundoplication/hiatus hernia surgery	ukb-b-7564	0.747787759947773	0.380057487993026	0.0491181257273015
994	Ever stopped smoking for 6+ months	ukb-b-11355	0.190019280176623	0.0968180798708306	0.0496877264986015
995	Age at bilateral oophorectomy (both ovaries removed)	ukb-b-14905	-0.245543498022221	0.125376556853951	0.0501774381057679
996	Operative procedures - main OPCS: Q10.3 Dilation of cervix uteri and curettage of uterus NEC	ukb-b-16665	-0.801744277908756	0.409382490229998	0.0501803427717628
997	Operation code: vasectomy	ukb-b-10167	-0.420670248967735	0.214949879571178	0.0503401751769811
998	Maximum digits remembered correctly	ukb-b-18683	-0.0869193701351939	0.0444140562159701	0.0503446568298037
999	PCT where patients GP was registered: OLDHAM PCT	ukb-b-15528	-1.38235117953337	0.707465963591603	0.0507074549316334
1000	Age at cancer diagnosis	ukb-b-6092	0.12213938666906	0.062543429823235	0.0508346244520699
1001	Index of best refractometry result (right)	ukb-b-622	0.113564448570217	0.0581567779686799	0.0508516712665604
1002	Operation code: inguinal hernia repair	ukb-b-20332	0.366704082861935	0.188020864865211	0.0511359442841075
1003	Diagnoses - main ICD10: R06.5 Mouth breathing	ukb-b-19769	0.652695686573659	0.335325152002777	0.0515999767508276
1004	Duration walking for pleasure	ukb-b-703	-0.046076249452003	0.0236872844602742	0.0517522135263897
1005	Destinations on discharge from hospital (recoded): Transfer within NHS provider	ukb-b-9253	-1.9295519783919	0.994459481862811	0.0523429671025947
1006	PCT responsible for patient data: LAMBETH PCT	ukb-b-12383	0.687489581888622	0.355574295759833	0.0531792431529712
1007	Vitamin and mineral supplements: Vitamin B	ukb-b-10188	0.229458517810691	0.118907161507721	0.0536405082175919
1008	Sliced bread intake	ukb-b-4566	0.0714720388843621	0.0370983906323702	0.0540352830402189
1009	Diagnoses - secondary ICD10: I51.7 Cardiomegaly	ukb-b-16292	0.683896333991428	0.355570683335821	0.0544327701725832
1010	Operative procedures - main OPCS: W28.3 Removal of internal fixation from bone NEC	ukb-b-14157	0.469338495275271	0.244569772544067	0.0549796241899796
1011	Mouth/teeth dental problems: Mouth ulcers	ukb-b-6458	-0.183338734852933	0.0955798285896912	0.0550889614751146
1012	PCT where patients GP was registered: ROTHERHAM PCT	ukb-b-19791	0.498026562476287	0.260195520151237	0.0556140977341137
1013	Diagnoses - main ICD10: K57.9 Diverticular disease of intestine, part unspecified, without perforation or abscess	ukb-b-7166	0.555605763451379	0.290636597058241	0.0559165474332146
1014	Age when periods started (menarche)	ukb-b-3768	0.104323078626674	0.0547165274042899	0.0565711084425791
1015	Diagnoses - secondary ICD10: Z95.5 Presence of coronary angioplasty implant and graft	ukb-b-15748	0.449400233671794	0.237753544952693	0.0587320697305207
1016	Diagnoses - main ICD10: K60.2 Anal fissure, unspecified	ukb-b-11274	0.717931468841809	0.380023511286398	0.0588681888980431
1017	Duration of strenuous sports	ukb-b-1046	-0.164636455953751	0.0873038145132836	0.0593235746782692
1018	Operative procedures - secondary OPCS: W28.1 Application of internal fixation to bone NEC	ukb-b-10298	0.670357880372956	0.355557187510227	0.059379512182695
1019	Diagnoses - secondary ICD10: G40.9 Epilepsy, unspecified	ukb-b-1600	0.547634967036023	0.290630886858845	0.0595247856370062
1020	6mm strong meridian (left)	ukb-b-645	0.100426576761414	0.0533277028943972	0.0596736585643277
1021	Diagnoses - main ICD10: D64.9 Anaemia, unspecified	ukb-b-14765	0.446367862486614	0.23775194879113	0.0604561755585938
1022	Operative procedures - secondary OPCS: M45.9 Unspecified diagnostic endoscopic examination of bladder	ukb-b-3475	0.42351689147062	0.225701722657203	0.0605941866440424
1023	Diagnoses - secondary ICD10: K25.9 Unspecified as acute or chronic, without haemorrhage or perforation	ukb-b-12202	0.666825210305286	0.355553695613115	0.0607300564816167
1024	Pain type(s) experienced in last month: Hip pain	ukb-b-7289	0.150295585985939	0.0801783847692194	0.0608594747417358
1025	Operative procedures - main OPCS: W40.1 Primary total prosthetic replacement of knee joint using cement	ukb-b-16240	0.394636096316114	0.210681816583387	0.0610493444131456
1026	Diagnoses - secondary ICD10: G55.1 Nerve root and plexus compressions in intervertebral disk disorders	ukb-b-1220	0.543881171128676	0.290628212957468	0.0612898812808413
1027	Diagnoses - secondary ICD10: Z51.1 Chemotherapy session for neoplasm	ukb-b-11484	0.334717916729882	0.179173244026985	0.0617447272238208
1028	Crumbed or deep-fried poultry intake	ukb-b-39	0.246421947991847	0.132025041959311	0.0619744009417572
1029	pc22	pc22	-0.0193512291660398	0.0104058249061284	0.0629345586096999
1030	Diagnoses - secondary ICD10: K30 Dyspepsia	ukb-b-12556	0.564142422845091	0.303458432766337	0.0630209746831514
1031	Sources of admission to hospital (recoded): Other admission source	ukb-b-13922	-1.84733859612769	0.996135223772819	0.0636668245339305
1032	Diagnoses - main ICD10: K80.1 Calculus of gallbladder with other cholecystitis	ukb-b-8988	0.440580976683123	0.237748915187067	0.0638629265104909
1033	Non-cancer illness code, self-reported: oesophagitis/barretts oesophagus	ukb-b-9496	0.658822724822338	0.355546099778754	0.0638840510412797
1034	Diagnoses - main ICD10: M16.9 Coxarthrosis, unspecified	ukb-b-19829	0.427672197118155	0.231484172230193	0.0646714624267173
1035	Operative procedures - main OPCS: R17.2 Elective lower uterine segment caesarean delivery	ukb-b-19937	0.559058756550296	0.30345458770281	0.065429174686349
1036	Diagnoses - main ICD10: M17.9 Gonarthrosis, unspecified	ukb-b-18379	0.351713095106692	0.191273976623164	0.0659457568538294
1037	Surgery on leg arteries (other than for varicose veins)	ukb-b-5012	0.511076136761046	0.278193778197066	0.0661917668752124
1038	Cancer code, self-reported: cervical cancer	ukb-b-8777	0.583579522491327	0.318172551745658	0.0666301748301884
1039	Operation code: transurethral resection of prostate (turp)	ukb-b-872	0.532428190754132	0.290620309021158	0.0669453794684682
1040	Diagnoses - main ICD10: N50.8 Other specified disorders of male genital organs	ukb-b-3802	0.650732841556932	0.355537942448824	0.0672085612517424
1041	Number of bread slices with butter/margarine	ukb-b-3713	0.0676682069209752	0.0369804638932396	0.0672743736635264
1042	Illnesses of siblings: Bowel cancer	ukb-b-12938	0.314387325134513	0.172200753883255	0.0678951054349549
1043	Sleep duration	ukb-b-4424	-0.0630571250065268	0.0345853290747739	0.0682680576779375
1044	Thickness of butter/margarine spread on sliced bread: medium	ukb-b-7085	0.300383033815888	0.165009346198153	0.0686980940004726
1045	Non-cancer illness code, self-reported: multiple sclerosis	ukb-b-17670	0.60945889906645	0.335286604341247	0.0691061490929628
1046	PCT where patients GP was registered: STOKE ON TRENT PCT	ukb-b-19641	0.472867674324827	0.260180442062443	0.0691466324297086
1047	Non-cancer illness code, self-reported: eye/eyelid problem	ukb-b-9058	0.444233034350814	0.244556196120068	0.0692957734435198
1048	Operation code: testicular hydrocoele surgery / drainage	ukb-b-16440	0.645611806994429	0.35553324750445	0.0693861522635693
1049	Non-cancer illness code, self-reported: muscle/soft tissue problem	ukb-b-18235	0.442368401365489	0.244555189135218	0.0704712933422452
1050	Operation code: unclassifiable	ukb-b-16993	0.297970177708019	0.164767400423657	0.0705397271253993
1051	Diagnoses - secondary ICD10: I25.2 Old myocardial infarction	ukb-b-16662	0.455539676836275	0.251998805486543	0.0706523171372964
1052	Other fish intake	ukb-b-1252	0.38713265968826	0.214298373328696	0.0708383455927093
1053	Vitamin and/or mineral supplement use: Glucosamine/chondroitin	ukb-b-16452	-0.437290310687229	0.242064639786305	0.0708399267041177
1054	Spirits intake	ukb-b-3751	-0.274525929666893	0.152266411801828	0.0713989531644941
1055	Pain type(s) experienced in last month: Headache	ukb-b-12181	0.115524957015608	0.0641966892911117	0.0719322026573719
1056	Other alcohol intake	ukb-b-12901	0.279577024539085	0.155517859589833	0.0722219429619309
1057	Operation code: appendicectomy	ukb-b-14944	0.141250054495912	0.0786431422842162	0.0724804207929912
1058	Heating type(s) in home: Electric storage heaters	ukb-b-1523	0.3479490570337	0.194032880233116	0.0729332923675503
1059	Type of cancer: ICD10: C44.3 Skin of other and unspecified parts of face	ukb-b-10248	0.362058555320591	0.202210774252012	0.0733734369679496
1060	Duration of moderate activity	ukb-b-2346	0.0695581519685005	0.0388720692718179	0.073548468504074
1061	6mm asymmetry angle (right)	ukb-b-4874	0.126426924774195	0.0707005656453412	0.0737433510133434
1062	PCT responsible for patient data: STOKE ON TRENT PCT	ukb-b-7932	0.465131911693805	0.260175877699749	0.073814808489081
1063	Operation code: unilateral oophorectomy	ukb-b-19482	-1.03249320153169	0.578223733618515	0.0741593105406796
1064	Diagnoses - main ICD10: N93.9 Abnormal uterine and vaginal bleeding, unspecified	ukb-b-10849	0.678026387745813	0.379980048509633	0.0743629691130599
1065	PCT where patients GP was registered: NORTH BIRMINGHAM PCT	ukb-b-1153	0.597954609798864	0.335276316588019	0.0745101389673135
1066	Carer support indicators: Yes	ukb-b-67	0.343733405764452	0.193170079968708	0.0751686383740515
1067	Treatment/medication code: folic acid product	ukb-b-288	0.422893155928011	0.237739886155746	0.0752715593822295
1068	Diagnoses - main ICD10: M23.22 Derangement of meniscus due to old tear or injury (Posterior cruciate ligament or Posterior horn of medial meniscus)	ukb-b-9694	-1.77380875257462	0.99722663749941	0.0752820948519122
1069	Operation code: rectal or colon polypectomy	ukb-b-19438	0.565553524532136	0.318158050548351	0.0754717569810846
1070	PCT responsible for patient data: BURY PCT	ukb-b-10202	-1.25542196850905	0.707700027398009	0.0760720043951522
1071	Standing height	ukb-b-10787	0.0474499637263856	0.0267633861765298	0.076238118085997
1072	Operative procedures - main OPCS: W90.1 Aspiration of joint	ukb-b-9333	0.673147843568625	0.379974851965074	0.0764678016897084
1073	3mm asymmetry angle (left)	ukb-b-7288	0.0887919022858861	0.050150920962615	0.0766448909039174
1074	Non-cancer illness code, self-reported: appendicitis	ukb-b-13513	0.420429837185577	0.237738620235756	0.0769850194942543
1075	Traffic intensity on the nearest major road	ukb-b-1041	0.0475257467982634	0.0268996754034178	0.0772654637750874
1076	PCT responsible for patient data: ROTHERHAM PCT	ukb-b-18264	0.534017634592855	0.303435922660866	0.0784243417802057
1077	Errors before selecting correct item in numeric path (trail #1)	ukb-b-378	0.237291081821669	0.135247126668941	0.0793448723349861
1078	pc39	pc39	-0.0186034710352604	0.0106041041683708	0.0793679550727653
1079	Operative procedures - secondary OPCS: Y98.3 Radiology of three body areas (or 20-40 minutes)	ukb-b-6248	0.622669753808442	0.355511062771229	0.0798636324863678
1080	Operative procedures - secondary OPCS: H28.9 Unspecified diagnostic endoscopic examination of sigmoid colon using rigid sigmoidoscope	ukb-b-1440	0.622669753805675	0.355511062771098	0.0798636324875963
1081	Non-cancer illness code, self-reported: chronic sinusitis	ukb-b-69	0.471303199651611	0.269215421944949	0.0800054351333851
1082	PCT where patients GP was registered: BROMLEY PCT	ukb-b-4178	0.508698032985251	0.290603617769359	0.0800342098618324
1083	PCT where patients GP was registered: SOUTH GLOUCESTERSHIRE PCT	ukb-b-4942	0.340440587332173	0.194709244800567	0.0803850626966933
1084	Diagnoses - main ICD10: K02.9 Dental caries, unspecified	ukb-b-4770	0.530426503731353	0.303433282886304	0.0804496903133562
1085	Why reduced smoking: None of the above	ukb-b-19752	-0.582734233575428	0.334064598982064	0.0810935655665651
1086	Invitation to complete online 24-hour recall dietary questionnaire, acceptance	ukb-b-14294	-0.138164616829598	0.0792125445930483	0.0811196078647836
1087	Suffer from 'nerves'	ukb-b-19957	0.113272414090169	0.0649512357715205	0.0811659120821492
1088	Operative procedures - main OPCS: K49.1 Percutaneous transluminal balloon angioplasty of one coronary artery	ukb-b-18018	0.506689707902645	0.290602238818899	0.0812314787690742
1089	PCT where patients GP was registered: SOUTH BIRMINGHAM PCT	ukb-b-15858	0.402630928094696	0.231471736590906	0.0819576020385726
1090	Orange intake	ukb-b-13520	0.163224179129967	0.0938710812490492	0.0820678060072893
1091	Operative procedures - main OPCS: K75.1 Percutaneous transluminal balloon angioplasty and insertion of 1-2 drug-eluting stents into coronary artery	ukb-b-9242	0.504685366771037	0.290600865253894	0.0824408402376126
1092	PCT where patients GP was registered: HAMPSHIRE PCT	ukb-b-14262	0.504685366770817	0.290600865253921	0.0824408402377747
1093	Diagnoses - main ICD10: O70.0 First degree perineal laceration during delivery	ukb-b-9597	0.581692838273789	0.335262308374198	0.0827340782626349
1094	Plays computer games	ukb-b-4779	0.0886051075734113	0.0510847795317413	0.0828344118239634
1095	Treatment/medication code: vitamin b12 preparation	ukb-b-18819	0.616338907650852	0.355505359318365	0.0829716929629256
1096	Naan bread intake	ukb-b-13281	0.324573991533628	0.187851831306558	0.0840206529433936
1097	Main speciality of consultant (recoded): Clinical oncology/ Radiotherapy	ukb-b-13217	0.389434174921613	0.225698772919669	0.0844446302063566
1098	Non-cancer illness code, self-reported: other renal/kidney problem	ukb-b-6633	0.548345871704214	0.318144443572692	0.0847845594918806
1099	Longest period of unenthusiasm / disinterest	ukb-b-6392	0.133099005665034	0.0773468204282035	0.0852857211848948
1100	6mm cylindrical power (left)	ukb-b-11207	-0.0916962112065208	0.0533277337038003	0.0855261886906414
1101	Non-cancer illness code, self-reported: ear/vestibular disorder	ukb-b-5188	0.408445060987697	0.237732501562804	0.0857807932508911
1102	Getting up in morning	ukb-b-2772	-0.0578497221674219	0.0336921040865797	0.0859771142335949
1103	Operation code: varicose vein surgery	ukb-b-15592	-0.265922405909903	0.155009929240765	0.086250201082158
1104	Tinned tuna intake	ukb-b-2237	-0.451840456433661	0.263535792187684	0.0864311296139432
1105	PCT where patients GP was registered: SOUTH LEEDS PCT	ukb-b-20178	-1.70730075391992	0.998036152815156	0.0871438535109567
1106	Diagnoses - secondary ICD10: K66.0 Peritoneal adhesions	ukb-b-11675	0.607263135499178	0.355496618855864	0.0875972499930483
1107	Lamb/mutton intake	ukb-b-14179	0.062835925187961	0.0367935149760762	0.0876736593130865
1108	Lifetime number of sexual partners	ukb-b-4256	0.0653278222302777	0.0383116753571355	0.0881631966034818
1109	Diagnoses - main ICD10: M54.56 Low back pain (Lumbar region)	ukb-b-19813	0.60527085673372	0.355494766996431	0.0886400705021468
1110	Pulse rate	ukb-b-15892	0.0702567943185532	0.0412663665795945	0.0886580238172703
1111	Diagnoses - main ICD10: Z09.9 Follow-up examination after unspecified treatment for other conditions	ukb-b-10646	0.541120971392382	0.31813858325935	0.0889623244399065
1112	Diagnoses - main ICD10: M25.5 Pain in joint	ukb-b-13019	0.603944858923265	0.355493536461693	0.0893396757654523
1113	Diagnoses - secondary ICD10: N32.8 Other specified disorders of bladder	ukb-b-499	0.473713634347325	0.279279751765092	0.0898484718309377
1114	Type of meals eaten: Bought sandwiches	ukb-b-16523	-0.551427856558761	0.32517074332979	0.0899218341007031
1115	Number of stillbirths	ukb-b-6412	0.240201998362831	0.141741617077016	0.0901424158584333
1116	Number of self-reported cancers	ukb-b-660	0.136393580261172	0.0805411547925417	0.0903671011751425
1117	Diagnoses - main ICD10: N39.3 Stress incontinence	ukb-b-9873	0.391922731836326	0.231466504154341	0.0904144065691989
1118	Lobster/crab intake	ukb-b-14746	0.633365397404623	0.374299885482736	0.0906205110945821
1119	Operative procedures - main OPCS: N30.3 Circumcision	ukb-b-12433	0.53813682645009	0.318136263572582	0.0907357475065801
1120	PCT where patients GP was registered: NORTH SHEFFIELD PCT	ukb-b-6429	0.642001715868805	0.379942260191811	0.091078673748949
1121	Why reduced smoking: Health precaution	ukb-b-13026	-0.45332205892357	0.268369291773078	0.09118635494497
1122	Homemade soup intake	ukb-b-12658	-0.318254399356736	0.188452272174731	0.0912616272928365
1123	PCT where patients GP was registered: NORTH HAMPSHIRE PCT	ukb-b-12060	0.692311866713778	0.410296610947041	0.0915370648664548
1124	Operative procedures - main OPCS: M70.3 Rectal needle biopsy of prostate	ukb-b-19579	0.389885006513751	0.231465514102883	0.0921006407087264
1125	Protein	ukb-b-12043	0.122384950858538	0.0726917635046452	0.0922560781150085
1126	Sweet biscuits intake	ukb-b-3646	-0.0846971567237436	0.0503104494905129	0.0922802039898996
1127	PCT responsible for patient data: HAMPSHIRE PCT	ukb-b-5693	0.489186475158617	0.290590332375026	0.0922932165393104
1128	Operation code: ankle surgery	ukb-b-4274	0.63858721270513	0.379939030109796	0.09280908665928
1129	Diagnoses - main ICD10: K56.6 Other and unspecified intestinal obstruction	ukb-b-9797	0.689422460684153	0.410293232295982	0.0928957653981091
1130	Operation code: reduction or fixation of bone fracture	ukb-b-847	0.198379724432841	0.118132190236923	0.0930930347077779
1131	Illnesses of siblings: High blood pressure	ukb-b-8746	0.120084136947653	0.0715303694182612	0.0931938829012025
1132	Non-cancer illness code, self-reported: epilepsy	ukb-b-16309	0.410408325297829	0.244538195811235	0.0932886507757485
1133	Diagnoses - main ICD10: T39.1 4-Aminophenol derivatives	ukb-b-12187	0.688461169720333	0.410292110382425	0.0933513772931555
1134	Operative procedures - main OPCS: H28.9 Unspecified diagnostic endoscopic examination of sigmoid colon using rigid sigmoidoscope	ukb-b-13639	0.596025357419709	0.355486220406674	0.0936112812570746
1135	Diagnoses - main ICD10: N23 Unspecified renal colic	ukb-b-16313	0.561728021258981	0.335245412304724	0.0938219429447046
1136	Operation code: retinal operation/vitrectomy	ukb-b-3991	0.466292695333671	0.279275209309396	0.0949880347401168
1137	Diagnoses - secondary ICD10: Z92.2 Personal history of long-term (current) use of other medicaments	ukb-b-10911	0.298565869413673	0.17916070964487	0.0956199257103255
1138	Types of spreads/sauces consumed: Mayonnaise	ukb-b-17538	-0.569122419572148	0.341805314387017	0.0959030838629346
1139	Pork intake	ukb-b-5185	0.199508091457682	0.119946720150542	0.0962512113884073
1140	Treatment/medication code: calcichew 1.25g chewable tablet	ukb-b-10586	0.679576912638555	0.410282109548213	0.0976479312946925
1141	PCT responsible for patient data: OLDHAM PCT	ukb-b-7589	-1.6535317579566	0.998572381182781	0.0977429332855869
1142	Diagnoses - secondary ICD10: Z88.6 Personal history of allergy to analgesic agent	ukb-b-4267	0.461595057047506	0.279272064370414	0.0983612308660769
1143	Vitamin and/or mineral supplement use: Fish oil	ukb-b-11138	-0.309123022923226	0.187303509139909	0.0988640850481189
1144	Types of transport used (excluding work): Cycle	ukb-b-17557	-0.187490152764536	0.113951520584145	0.0998976210579055
1145	3mm regularity index (left)	ukb-b-4482	0.0824303975588549	0.0501455370261648	0.100212725949096
1146	Operative procedures - main OPCS: A52.1 Therapeutic lumbar epidural injection	ukb-b-6798	0.498668625627565	0.303410331681507	0.100270160092888
1147	Intake of artificial sweetener added to tea	ukb-b-5867	0.168141474037925	0.102307755265333	0.100282196186818
1148	Pulse wave Arterial Stiffness index	ukb-b-11971	0.0682077293191497	0.0415183303926636	0.10041726091158
1149	Operation code: sterilisation	ukb-b-15766	-0.243859718068439	0.148493210665568	0.100542748462703
1150	Portion size	ukb-b-5811	0.0524515565450271	0.0319395463644365	0.100545750846536
1151	Tea intake	ukb-b-6066	-0.0444947800943748	0.0271478350302605	0.101217260574816
1152	Operative procedures - secondary OPCS: R15.1 Medical induction of labour	ukb-b-15440	0.441134760298336	0.269197026673197	0.101274521284907
1153	Non-cancer illness code, self-reported: ovarian cyst or cysts	ukb-b-15025	-0.668635847367262	0.408543525275646	0.101707159702858
1154	Soup consumers	ukb-b-19073	-0.404921111347248	0.247978237735071	0.102492195849702
1155	Types of spreads/sauces consumed: Tomato-based sauce	ukb-b-11725	-0.825088486987416	0.505659397133794	0.102741012544894
1156	Muesli intake	ukb-b-11004	-0.213202893103099	0.130675558203805	0.10277563164673
1157	Doctor diagnosed asthma	ukb-b-11297	0.282102619580115	0.172943037191624	0.102850641183732
1158	Main speciality of consultant (recoded): Midwifery	ukb-b-15430	0.545399508845707	0.335237964150783	0.103757789916582
1159	Diagnoses - secondary ICD10: M13.9 Arthritis, unspecified	ukb-b-11045	0.577139993284303	0.355469001624217	0.104460891705779
1160	Orange juice intake	ukb-b-2763	-0.15089114610263	0.0930803120782134	0.104999298990022
1161	White rice intake	ukb-b-14690	0.167883895694995	0.10398776585374	0.106428088164253
1162	Operative procedures - secondary OPCS: Z49.3 Skin of anterior trunk	ukb-b-12913	0.406631078021394	0.251971859909204	0.10657176997833
1163	Diagnoses - secondary ICD10: R55 Syncope and collapse	ukb-b-6441	0.489160787421581	0.303403595274656	0.106908738306831
1164	Delivery methods: Spontaneous vertex	ukb-b-16958	0.466297392278181	0.289280030371376	0.106978502513235
1165	Diagnoses - main ICD10: N81.1 Cystocele	ukb-b-11298	0.46772531223721	0.290576001715592	0.107474548457457
1166	Aide-memoire completed	ukb-b-11158	-0.102665344658872	0.063816435194995	0.107668774315019
1167	Type of cancer: ICD10: C44.5 Skin of trunk	ukb-b-15685	0.467339296462531	0.290575746605175	0.107764727123394
1168	Astigmatism angle (left)	ukb-b-5090	0.0776285517360593	0.0482977382514657	0.107990403641239
1169	Treatment/medication code: cod liver oil capsule	ukb-b-9790	-0.203855534757758	0.127125019444382	0.108805974917314
1170	pc20	pc20	0.0164940965199152	0.0103296790893655	0.110317528624967
1171	Illnesses of mother: None of the above (group 1)	ukb-b-10454	-0.093395682367558	0.058563026967903	0.110759385098891
1172	Non-cancer illness code, self-reported: bone disorder	ukb-b-14356	0.654179749268892	0.410253100561298	0.110807082389654
1173	Diagnoses - main ICD10: O63.1 Prolonged second stage (of labour)	ukb-b-2194	0.653525145259672	0.410252052977779	0.111163677151457
1174	Treatment speciality of consultant (recoded): Anaesthetics	ukb-b-15083	0.46260813787052	0.290637626050066	0.111451951614018
1175	Operative procedures - main OPCS: M65.3 Endoscopic resection of prostate NEC	ukb-b-15654	0.532778002662956	0.335221488435429	0.111985616694891
1176	6mm strong meridian (right)	ukb-b-11452	0.0862766854901047	0.0543360037697015	0.112323334487867
1177	Vegetarian alternatives intake	ukb-b-14425	-0.924368610382134	0.582272044750051	0.112394884434533
1178	Pain type(s) experienced in last month: Facial pain	ukb-b-17107	0.276142478780778	0.173949405196565	0.112402311722709
1179	Diagnoses - secondary ICD10: K51.9 Ulcerative colitis, unspecified	ukb-b-7421	0.602675974658806	0.379902514373903	0.112649420432731
1180	Non-cancer illness code, self-reported: sciatica	ukb-b-8194	0.367016631459901	0.231454657291912	0.112808377978402
1181	Vitamin E	ukb-b-6888	-0.114972014977839	0.0726716009719954	0.11363216144618
1182	Manic/hyper symptoms: None of the above	ukb-b-256	-0.287771750995789	0.182675121299061	0.115182626420133
1183	Operative procedures - main OPCS: W26.2 Manipulation of fracture of bone NEC	ukb-b-1935	0.645207816325868	0.410242718629591	0.115777518763889
1184	PCT where patients GP was registered: OXFORD CITY PCT	ukb-b-17043	0.49964757930499	0.318106935793771	0.11625452969456
1185	Non-cancer illness code, self-reported: glaucoma	ukb-b-8398	0.345911992936834	0.220305870655065	0.116381559314839
1186	Weight change compared with 1 year ago	ukb-b-2094	0.0653084581294409	0.0416880143777417	0.117208134794648
1187	Duration of light DIY	ukb-b-2993	-0.0445368277366948	0.0284475923704049	0.117448242760816
1188	Number of days/week of moderate physical activity 10+ minutes	ukb-b-4710	-0.0186106878495436	0.0118927040736704	0.11761039632824
1189	Treatment/medication code: viscotears liquid eye gel	ukb-b-14475	0.640342846093031	0.410237599711589	0.118545635027303
1190	Operative procedures - secondary OPCS: Z92.6 Abdomen NEC	ukb-b-1865	0.39200293103388	0.251964031453922	0.11975821568969
1191	Operative procedures - secondary OPCS: Z84.3 Hip joint	ukb-b-17133	0.45201830611003	0.290565695794213	0.119791521153511
1192	Leisure/social activities: Other group activity	ukb-b-4077	-0.103916525345991	0.0669117445388136	0.120413901489672
1193	Operative procedures - secondary OPCS: X72.3 Delivery of simple parenteral chemotherapy for neoplasm at first attendance	ukb-b-20137	0.551659381140431	0.355446267640181	0.120657663803452
1194	Operative procedures - main OPCS: Q08.9 Unspecified vaginal excision of uterus	ukb-b-295	-1.0976444279831	0.707873347406945	0.1209921469406
1195	Blood clot, DVT, bronchitis, emphysema, asthma, rhinitis, eczema, allergy diagnosed by doctor: Hayfever, allergic rhinitis or eczema	ukb-b-17241	-0.101217538240738	0.0653023242038795	0.121145427786036
1196	Diagnoses - secondary ICD10: R13 Dysphagia	ukb-b-782	0.549774088145306	0.355444607886453	0.121930232406866
1197	Total sugars	ukb-b-17079	-0.112399809196859	0.0726950842311418	0.122060690908999
1198	Diagnoses - secondary ICD10: Z13.0 Special screening examination for diseases of the blood and blood-forming organs and certain disorders involving the immune mechanism	ukb-b-5443	0.634224100506185	0.410230508729024	0.122100014760148
1199	Non-cancer illness code, self-reported: retinal detachment	ukb-b-8637	0.54761821568991	0.355442955279411	0.123398548237069
1200	Fractured bone site(s): Other bones	ukb-b-17738	0.173587732276046	0.112737049923526	0.12361944450805
1201	PCT where patients GP was registered: EAST LANCASHIRE TEACHING PCT	ukb-b-19050	0.631496834788219	0.41022749744595	0.123711060216278
1202	Operative procedures - main OPCS: W38.1 Primary total prosthetic replacement of hip joint not using cement	ukb-b-8136	0.447088564578578	0.290562492347423	0.123877503919892
1203	Diagnoses - secondary ICD10: K57.9 Diverticular disease of intestine, part unspecified, without perforation or abscess	ukb-b-14429	0.445954337415032	0.290561757386324	0.124832834123528
1204	Ingredients in homemade soup: Vegetables	ukb-b-1337	-0.775860947969928	0.505677153660126	0.124955626932653
1205	Number of days/week walked 10+ minutes	ukb-b-4886	-0.0210084738404033	0.0137279539176817	0.125931928175505
1206	Diagnoses - main ICD10: I47.1 Supraventricular tachycardia	ukb-b-11748	0.580981685335754	0.379881237081218	0.126170972644708
1207	Operative procedures - main OPCS: O29.1 Subacromial decompression	ukb-b-4417	0.543515158156729	0.355439119468245	0.126230450166728
1208	Ever highly irritable/argumentative for 2 days	ukb-b-8196	0.156466227671122	0.102414960312544	0.126570323172612
1209	Diagnoses - secondary ICD10: R42 Dizziness and giddiness	ukb-b-20542	0.511598625952121	0.335204405981453	0.126952887696729
1210	Operative procedures - secondary OPCS: E36.9 Unspecified diagnostic endoscopic examination of larynx	ukb-b-13380	0.625161862096133	0.410220533925785	0.127517377759004
1211	Cereal bar intake	ukb-b-18788	-0.206497971491592	0.135582753339856	0.127748670952582
1212	Diagnoses - main ICD10: M51.3 Other specified intervertebral disk degeneration	ukb-b-19807	0.624260118355633	0.410219546243441	0.12806652573249
1213	Non-cancer illness code, self-reported: measles / morbillivirus	ukb-b-20213	-1.52101120158173	0.999535915865434	0.128079904216691
1214	Operative procedures - main OPCS: C12.4 Curettage of lesion of eyelid	ukb-b-15074	-1.52073711181289	0.999535915584026	0.128148657442451
1215	Operation code: anal surgery	ukb-b-17277	-0.759587003987781	0.499472356575063	0.12831533968042
1216	Diagnoses - main ICD10: I84.1 Internal haemorrhoids with other complications	ukb-b-14416	0.540400226330324	0.35543640040001	0.128414203515378
1217	Coffee intake	ukb-b-5237	-0.0551543080877629	0.0363942014041522	0.129653507672732
1218	Father's age at death	ukb-b-11303	-0.0465979112889991	0.0307492696244187	0.129667284632565
1219	Treatment/medication code: beclazone 50 inhaler	ukb-b-12984	0.574804540505167	0.379875526156602	0.130244310361658
1220	Time since last menstrual period	ukb-b-11463	-0.124116685936812	0.082040060512482	0.130310393252226
1221	Number of correct matches in round	ukb-b-15780	-0.0993438424341061	0.0658037447984853	0.131120267070486
1222	Operative procedures - secondary OPCS: Y52.8 Other specified approach to organ through other opening	ukb-b-7294	0.536055451220976	0.355432621484029	0.131509126759771
1223	Non-cancer illness code, self-reported: haemorrhoids / piles	ukb-b-13883	0.571865894630679	0.37987269500805	0.132217522235829
1224	Treatment/medication code: nasonex 0.05% aqueous nasal spray	ukb-b-3337	0.4567131515925	0.303381247201056	0.132218709654928
1225	Type of cancer: ICD10: C54.1 Endometrium	ukb-b-14956	-1.50015809452169	0.999647827765808	0.133436641922143
1226	Operative procedures - secondary OPCS: Y75.2 Laparoscopic approach to abdominal cavity NEC	ukb-b-17742	0.260870992313324	0.17392512728386	0.133639274388164
1227	Pizza intake	ukb-b-3852	-0.309126094855435	0.206300062975415	0.134021703436091
1228	Operative procedures - secondary OPCS: Y84.8 Other specified other anaesthetic	ukb-b-13773	-1.05997095159333	0.707903340843037	0.134305192678653
1229	Diagnoses - secondary ICD10: K62.1 Rectal polyp	ukb-b-8348	0.501439524724634	0.33519633476584	0.134664688890979
1230	Diagnoses - main ICD10: N35.9 Urethral stricture, unspecified	ukb-b-9074	0.47555815185674	0.318089123088354	0.134902207061015
1231	PCT where patients GP was registered: EREWASH PCT	ukb-b-1215	0.566288215604476	0.37986708060883	0.136026199554543
1232	Illness, injury, bereavement, stress in last 2 years: Death of a close relative	ukb-b-18712	0.0948485067586951	0.0636629059765439	0.136262332951777
1233	Intake of sugar added to coffee	ukb-b-243	-0.162395195781129	0.109008882030789	0.136291879535402
1234	Vitamin and mineral supplements: Multivitamins +/- minerals	ukb-b-16812	-0.098941760452261	0.0665587946680446	0.137138529438034
1235	Years since last breast cancer screening / mammogram	ukb-b-3016	0.156530636296515	0.105561149163073	0.138116065095996
1236	Forced expiratory volume in 1-second (FEV1), predicted	ukb-b-8428	0.0730876784757225	0.0493277395931651	0.138426792680265
1237	Diagnoses - main ICD10: K29.8 Duodenitis	ukb-b-12316	0.495604410161126	0.335191734268284	0.139255301457708
1238	pc35	pc35	-0.0155707242639903	0.0105773346444059	0.140998216730479
1239	Treatment/medication code: lipitor 10mg tablet	ukb-b-18062	0.3828759460909	0.260129466058385	0.141056828382432
1240	Broad bean intake	ukb-b-15212	0.198038722436851	0.13469069888472	0.141474515804258
1241	Current employment status: Unemployed	ukb-b-12885	0.255652253268671	0.173939408346254	0.141621986687468
1242	Carer support indicators: No	ukb-b-5855	0.607031380203422	0.413221667113444	0.141827045107005
1243	3mm strong meridian (left)	ukb-b-14664	0.0722957043701684	0.049243452940988	0.142069389363179
1244	Mixed fruit intake	ukb-b-18956	-0.356885995872725	0.243578656633693	0.142872464472556
1245	Diagnoses - secondary ICD10: W10.0 Home	ukb-b-19088	0.600214046664968	0.410193529231191	0.143400074044042
1246	FI1 : numeric addition test	ukb-b-14516	-0.245141380989431	0.16784697338201	0.144151273633469
1247	Diagnoses - main ICD10: N84.1 Polyp of cervix uteri	ukb-b-19110	-0.843403677890106	0.578316296931414	0.144736422486267
1248	Diagnoses - main ICD10: D12.6 Colon, unspecified	ukb-b-19266	0.488751639893077	0.335186364074625	0.144799495518653
1249	Diagnoses - main ICD10: C50.9 Breast, unspecified	ukb-b-2307	0.29477601848299	0.202183922263869	0.144851640800524
1250	Non-cancer illness code, self-reported: type 2 diabetes	ukb-b-13806	0.39237691403023	0.269168781855004	0.144913437008312
1251	Operation code: breast cyst/abscess removal	ukb-b-3370	-0.516638211277708	0.354483703694556	0.144995365301133
1252	Operative procedures - main OPCS: C79.2 Vitrectomy using pars plana approach	ukb-b-13651	0.48822642855408	0.335185953931575	0.145231303765109
1253	How are people in household related to participant: Other unrelated	ukb-b-11010	0.257004883596287	0.176523835394404	0.145414264453012
1254	PCT responsible for patient data: STOCKTON-ON-TEES TEACHING PCT	ukb-b-19406	0.441277529854366	0.303370576004939	0.145784879589754
1255	3mm cylindrical power (left)	ukb-b-11182	-0.0715991875531753	0.0492278690539895	0.145823199222939
1256	Operative procedures - main OPCS: W79.1 Soft tissue correction of hallux valgus	ukb-b-4013	-1.45361799159266	0.999871136510036	0.146000284235081
1257	Diagnoses - main ICD10: N95.0 Postmenopausal bleeding	ukb-b-5712	-0.390635999829163	0.268708343617054	0.146014345015932
1258	PCT where patients GP was registered: LEEDS NORTH EAST PCT	ukb-b-2400	-0.840469519558008	0.578317592820348	0.146140207660397
1259	Type of cancer: ICD10: D06.9 Cervix, unspecified	ukb-b-918	0.390502368662889	0.269167556597819	0.146841688396222
1260	Treatment/medication code: dosulepin	ukb-b-17633	0.515547642008953	0.355415231649804	0.146905145799265
1261	Vitamin and/or mineral supplement use: Multivitamin	ukb-b-15835	-0.495358127042413	0.34182402098606	0.147292555021139
1262	Operation code: dilatation and curettage/d+c	ukb-b-657	-0.184036644931476	0.127130301355842	0.147722742519887
1263	Operative procedures - main OPCS: K63.6 Coronary arteriography NEC	ukb-b-13566	0.310924405645614	0.215302972024793	0.148703815391821
1264	Type of special diet followed: Low calorie	ukb-b-15768	0.287575427080389	0.199286931034213	0.149014272131749
1265	Other cereal intake	ukb-b-8917	0.304356762950232	0.211125023134707	0.149416679552723
1266	Why reduced smoking: Financial reasons	ukb-b-14050	0.390599592489943	0.271267301232768	0.149893809836592
1267	White fish intake	ukb-b-5427	-0.344977469195676	0.239699730535139	0.150091954646284
1268	Diagnoses - main ICD10: N81.2 Incomplete uterovaginal prolapse	ukb-b-5118	-0.831191986209149	0.578321679353452	0.150647386647872
1269	Operation code: pilonidal sinus surgery (anal)	ukb-b-5617	0.416627595464693	0.290543193952501	0.151583405823484
1270	Non-cancer illness code, self-reported: chickenpox	ukb-b-14027	-1.01373123321325	0.707936579563102	0.152157545822376
1271	Operative procedures - main OPCS: K63.4 Coronary arteriography using two catheters	ukb-b-15797	0.315082193075445	0.220292245939112	0.152633287152796
1272	3mm strong meridian angle (right)	ukb-b-4514	0.0705158766900226	0.0493364680664202	0.152922318447601
1273	Diagnoses - secondary ICD10: N84.0 Polyp of corpus uteri	ukb-b-13998	-0.82439074861406	0.578324665853432	0.154018245662974
1274	Bread roll intake	ukb-b-6246	0.111093612848048	0.0779725176804904	0.154221068264518
1275	Age asthma diagnosed	ukb-b-4575	0.108714733456643	0.076514621564657	0.155364424737189
1276	Non-cancer illness code, self-reported: meningitis	ukb-b-10224	0.475947197597045	0.335176635969007	0.155610830101594
1277	Herbal tea intake	ukb-b-13344	0.00238602537576186	0.00168152530264749	0.155909250676814
1278	Operative procedures - main OPCS: M47.4 Urodynamic studies using catheter	ukb-b-6230	0.581901492610389	0.410174123749634	0.155995412031165
1279	Diagnoses - secondary ICD10: Z90.7 Acquired absence of genital organ(s)	ukb-b-20424	0.368753668031671	0.260121661985405	0.156301740545084
1280	Illnesses of siblings: Severe depression	ukb-b-14918	0.157036505148007	0.110873345040936	0.156670302762054
1281	Heel quantitative ultrasound index (QUI), direct entry (right)	ukb-b-5463	-0.0596978365956265	0.0421739597198062	0.156917803655117
1282	Heel bone mineral density (BMD) T-score, automated (right)	ukb-b-20032	-0.0596708507469328	0.0421739538257364	0.157105303317347
1283	Added milk to standard tea	ukb-b-5209	-0.104800981269986	0.0742332590747211	0.158014944441536
1284	Non-cancer illness code, self-reported: tuberculosis (tb)	ukb-b-15622	0.427960206672429	0.303361836425927	0.158325638707521
1285	Diagnoses - main ICD10: K01.1 Impacted teeth	ukb-b-7534	0.500759462968531	0.355402502817358	0.158837384168046
1286	Powdered/instant soup intake	ukb-b-19931	0.258107569203415	0.183298553543605	0.159093585422781
1287	Operation code: cervix surgery	ukb-b-5705	0.4718048524789	0.335173444941003	0.159236543714339
1288	PCT where patients GP was registered: WESTMINSTER PCT	ukb-b-20196	0.575012142961531	0.410166912873617	0.160945731010687
1289	Maternal smoking around birth	ukb-b-17685	0.0878903443235894	0.0627277800336251	0.161172485744093
1290	3mm asymmetry index (left)	ukb-b-17859	0.070107243601787	0.05016194744341	0.162227792511345
1291	Treatment/medication code: naproxen	ukb-b-9386	0.389524405090583	0.279228253158548	0.163014768318362
1292	Medication for pain relief, constipation, heartburn: Ranitidine (e.g. Zantac)	ukb-b-8146	0.242406063367105	0.173959303253519	0.163479460035165
1293	Operation code: foot surgery	ukb-b-301	0.242267856180742	0.173919268325981	0.163622719740781
1294	PCT where patients GP was registered: BIRKENHEAD AND WALLASEY PCT	ukb-b-8024	0.493608810064794	0.355396524442025	0.164864378032159
1295	Non-cancer illness code, self-reported: fracture lower leg / ankle	ukb-b-13979	0.464596456692635	0.335167921687105	0.165697970242322
1296	Operative procedures - main OPCS: M42.1 Endoscopic resection of lesion of bladder	ukb-b-17599	0.523453508497484	0.379826948532425	0.168161044903244
1297	Leisure/social activities: None of the above	ukb-b-5076	0.0790353369747095	0.0573614002811552	0.16824997322062
1298	Treatment/medication code: ranitidine	ukb-b-20480	0.25361177572037	0.184886989286946	0.170152986827724
1299	Canned soup intake	ukb-b-15094	-0.329248045777253	0.240399664763876	0.170816132642262
1300	Operation code: lower limb surgery	ukb-b-2533	0.434575510390796	0.318059928280374	0.17183472969474
1301	Heel bone mineral density (BMD) (right)	ukb-b-4657	-0.0576301889455921	0.0422140540468655	0.17219345591883
1302	Diagnoses - main ICD10: C44.5 Skin of trunk	ukb-b-3145	0.559681667490823	0.410151040026223	0.172386810846988
1303	PCT responsible for patient data: BERKSHIRE WEST PCT	ukb-b-1318	-0.456354288486868	0.33443932492926	0.172399129578133
1304	Vitamin and/or mineral supplement use: Vitamin E	ukb-b-14518	-1.3582115528827	1.00239638063844	0.175428854360817
1305	Chocolate biscuits intake	ukb-b-9886	-0.0992885019812904	0.0733031208196107	0.175579415014371
1306	Operative procedures - secondary OPCS: S06.9 Unspecified other excision of lesion of skin	ukb-b-12762	0.453646415015224	0.335159394470106	0.175888163531216
1307	Pulse rate (during blood-pressure measurement)	ukb-b-7710	0.170951015831834	0.126750006434717	0.177425024943086
1308	Turnip/swede intake	ukb-b-5008	-0.626436678169533	0.46498949921735	0.177913871938594
1309	Diagnoses - main ICD10: M23.23 Derangement of meniscus due to old tear or injury (Medial collateral ligament or Other and unspecified medial meniscus)	ukb-b-7118	-0.673356877019262	0.499971784231208	0.178047955088466
1310	Operation code: haemorroidectomy / piles surgery/ banding of piles	ukb-b-13583	0.24105562877889	0.179141555233758	0.178426594645586
1311	PCT where patients GP was registered: EASTERN WAKEFIELD PCT	ukb-b-4170	0.549589761415152	0.410140719810262	0.180244396197009
1312	Type of cancer: ICD10: C44.9 Malignant neoplasm of skin, unspecified	ukb-b-8416	0.360281308321533	0.269150593087932	0.180705374292243
1313	Operative procedures - main OPCS: M47.8 Other specified urethral catheterisation of bladder	ukb-b-3982	0.405807513723609	0.303347047758312	0.180972570448362
1314	Diagnoses - secondary ICD10: Z91.0 Personal history of allergy, other than to drugs and biological substances	ukb-b-16702	0.474784977961222	0.355380979988939	0.181552962651377
1315	6mm index of best keratometry results (right)	ukb-b-11866	-0.0995414891754747	0.0747710999189881	0.183095931928084
1316	PCT where patients GP was registered: NORTH SOMERSET PCT	ukb-b-14181	-0.422490414727973	0.317440828083767	0.183213192041202
1317	Mineral and other dietary supplements: Zinc	ukb-b-13891	-0.194896574960207	0.147023219695635	0.184966376979674
1318	Age when last used oral contraceptive pill	ukb-b-4206	-0.0627249127480582	0.0474095120245291	0.185820449079639
1319	Operative procedures - main OPCS: X50.1 Direct current cardioversion	ukb-b-10444	0.420163682230445	0.318049662408479	0.186480315740437
1320	Operative procedures - secondary OPCS: Z81.2 Acromioclavicular joint	ukb-b-17708	0.442545655394018	0.335151049827247	0.186689347637971
1321	PCT where patients GP was registered: BERKSHIRE WEST PCT	ukb-b-14085	-0.440942933570322	0.334463892209742	0.187384048054717
1322	Methods of discharge from hospital (recoded): Patient death	ukb-b-16061	-1.3174137850207	1.0003293334458	0.187845308673485
1323	Former alcohol drinker	ukb-b-12654	0.207159829001248	0.157463968545785	0.188307838837213
1324	Average monthly champagne plus white wine intake	ukb-b-217	-0.0755605902806675	0.057777764377235	0.190948024352019
1325	Non-cancer illness code, self-reported: transient ischaemic attack (tia)	ukb-b-15749	0.464651926378482	0.355372949684058	0.191041240906945
1326	PCT where patients GP was registered: DARLINGTON PCT	ukb-b-6849	0.496558222895034	0.379802586034818	0.191073034693361
1327	Number of oatcakes with butter/margarine	ukb-b-2183	0.202606193080382	0.154998461451387	0.191161873210076
1328	Illnesses of siblings: Chronic bronchitis/emphysema	ukb-b-13952	0.218960519601622	0.167610681681439	0.191428885269722
1329	Operative procedures - secondary OPCS: R32.3 Repair of obstetric laceration of vagina and floor of pelvis	ukb-b-15363	0.363734173775564	0.279213034730222	0.192673100150774
1330	Operation code: mastectomy	ukb-b-3083	0.301473548936974	0.231424309932595	0.192681481327872
1331	Breakfast cereal consumed	ukb-b-10286	-0.193060757411688	0.148290183375092	0.19294649704322
1332	Ever taken oral contraceptive pill	ukb-b-9509	-0.125759697256326	0.0968675193846857	0.194196334389522
1333	Poultry intake	ukb-b-16010	0.103189490040054	0.0795575386890371	0.194616645471443
1334	Dessert consumers	ukb-b-5460	-0.211273039136371	0.162896768771271	0.194639783616068
1335	pc21	pc21	0.0134323886917283	0.0103748902779578	0.195423132948026
1336	Smoking/smokers in household	ukb-b-960	0.0983603659753327	0.0760783911444448	0.196051949044892
1337	Treatment/medication code: vitamin c product	ukb-b-12466	-1.29099871047885	1.00040185775545	0.196884009537961
1338	Operation code: colectomy/hemicolectomy	ukb-b-11402	0.431787938246067	0.335143249034858	0.197617787846104
1339	Systolic blood pressure, automated reading	ukb-b-20175	0.0347198158632548	0.0269605072804942	0.197814629015512
1340	Ever had cervical smear test	ukb-b-7128	-0.292933993026512	0.227491932781128	0.197861693695895
1341	Non-cancer illness code, self-reported: essential hypertension	ukb-b-7582	0.408903743956227	0.318042075187037	0.198551021966267
1342	Mushroom intake	ukb-b-4043	-0.130997438918623	0.101938907548007	0.198771913136
1343	Spinach intake	ukb-b-812	0.144670525991994	0.112583586667387	0.198790368551993
1344	PCT where patients GP was registered: LEEDS NORTH WEST PCT	ukb-b-17967	-0.639669698069249	0.500133318536814	0.200897630678789
1345	pc19	pc19	-0.0132052126501362	0.0103393362429412	0.201538051197294
1346	Flavoured milk intake	ukb-b-12763	0.268671175434174	0.211866619241814	0.204756990783522
1347	pc37	pc37	0.0133412217982452	0.0105533636465053	0.206169829559079
1348	pc6	pc6	-0.00973177829835321	0.00770308604494807	0.206459482109689
1349	Diagnoses - secondary ICD10: R00.2 Palpitations	ukb-b-1480	0.479688293475116	0.379787621687363	0.206573540958061
1350	Operation code: spinal laminectomy	ukb-b-2528	0.317830368482091	0.251925975469821	0.207091959014511
1351	Diagnoses - main ICD10: R13 Dysphagia	ukb-b-7073	0.351266542119105	0.279205876896092	0.208358664879401
1352	Cancer code, self-reported: basal cell carcinoma	ukb-b-8837	-0.445945909482426	0.354617152494093	0.208557495298417
1353	Starch	ukb-b-8537	0.0913239732248963	0.0726390039956415	0.208670172508837
1354	Diagnoses - main ICD10: M51.1 Lumbar and other intervertebral disk disorders with radiculopathy	ukb-b-18279	0.399176140876408	0.318035230372467	0.209430907110032
1355	Treatment/medication code: zopiclone	ukb-b-6105	-0.88828387874597	0.708012873190419	0.209618397605242
1356	Vitamin and/or mineral supplement use: Evening primrose	ukb-b-277	-0.568551269818209	0.453583534370713	0.210036380627621
1357	Snackpot intake	ukb-b-12912	0.641938645675434	0.512515030296977	0.210378086423254
1358	Operative procedures - main OPCS: W84.8 Other specified therapeutic endoscopic operations on other joint structure	ukb-b-8566	0.418741844102089	0.335133442899769	0.211490316862527
1359	Number of unsuccessful stop-smoking attempts	ukb-b-4801	0.0800684189760905	0.0641021089216204	0.211637202643344
1360	Smoking compared to 10 years previous	ukb-b-17820	-0.13554684487069	0.108535636836219	0.211712814271938
1361	Duration of questionnaire	ukb-b-19885	0.0907150770993392	0.0726598671319871	0.211851871839013
1362	Non-cancer illness code, self-reported: allergy/hypersensitivity/anaphylaxis	ukb-b-9039	-0.510127912493085	0.409043396338276	0.21235196612768
1363	Thickness of butter/margarine spread on bread rolls: thin	ukb-b-9029	0.426652661554529	0.342214282394274	0.212492389163101
1364	pc14	pc14	-0.0109653234151405	0.0088166653128942	0.213608460705243
1365	PCT responsible for patient data: BRADFORD AND AIREDALE TEACHING PCT	ukb-b-12357	-0.508681049703898	0.409046207716207	0.213654750880213
1366	Diagnoses - main ICD10: K62.5 Haemorrhage of anus and rectum	ukb-b-11582	0.210143933099183	0.169132018902031	0.214057809705664
1367	Pace-maker	ukb-b-2317	0.471751812506771	0.379781953421295	0.214175726854364
1368	Diagnoses - main ICD10: K13.7 Other and unspecified lesions of oral mucosa	ukb-b-18785	-1.24153183320036	1.00050689517317	0.214641648839978
1369	Diagnoses - main ICD10: M51.2 Other specified intervertebral disk displacement	ukb-b-12872	0.471026451673418	0.379780030942184	0.214878784187245
1370	Reason for not eating or drinking normally: Other reason untypical diet	ukb-b-6063	0.266410107844957	0.214974040377803	0.215246852849287
1371	Manic/hyper symptoms: I was more active than usual	ukb-b-11542	-0.250678562038466	0.202376537814703	0.215466239322583
1372	Treatment/medication code: multivitamins	ukb-b-10284	-0.212158846849063	0.171335149975807	0.215616676088006
1373	Reproduciblity of spirometry measurement using ERS/ATS criteria	ukb-b-19066	0.10457868283997	0.0844657522901206	0.215671807770814
1374	Diagnoses - main ICD10: S82.80 Fractures of other parts of lower leg (closed)	ukb-b-5946	0.469700453866378	0.379778874396906	0.216171176831073
1375	Treatment/medication code: fexofenadine	ukb-b-10433	0.469426399149229	0.379778875347463	0.216439273774683
1376	Cancer code, self-reported: uterine/endometrial cancer	ukb-b-13545	-1.23590645734091	1.00051823955907	0.216731413922525
1377	Diagnoses - main ICD10: K57.3 Diverticular disease of large intestine without perforation or abscess	ukb-b-10859	0.224739318101534	0.181936596506392	0.216733105317841
1378	Non-cancer illness code, self-reported: enlarged prostate	ukb-b-7469	0.254683056002779	0.206263230270944	0.216924404994988
1379	Ever had prostate specific antigen (PSA) test	ukb-b-15695	0.100076393672425	0.0811043835170548	0.217232381774182
1380	Fish consumer	ukb-b-17673	-0.207640068212937	0.16831696566786	0.217342558884483
1381	Operative procedures - secondary OPCS: T86.2 Sampling of axillary lymph nodes	ukb-b-18953	-0.617095812845892	0.500232129400058	0.217344944217634
1382	PCT where patients GP was registered: BATH AND NORTH EAST SOMERSET PCT	ukb-b-14116	-0.503980599695118	0.409057381018844	0.217929080028577
1383	Treatment/medication code: salmeterol	ukb-b-12725	0.504315429726619	0.410095910922507	0.218790752236358
1384	Low fat hard cheese intake	ukb-b-18079	0.178244973537783	0.14499853603672	0.218963810804262
1385	Operative procedures - secondary OPCS: Z80.1 First metatarsal	ukb-b-10848	-1.22884791144036	1.00053098410696	0.219373490361639
1386	Mineral and other dietary supplements: Iron	ukb-b-14863	0.169070699326941	0.137795187349607	0.219833489474229
1387	Couscous intake	ukb-b-758	-0.668210862890949	0.544702834194294	0.219918873352372
1388	Operative procedures - main OPCS: S06.9 Unspecified other excision of lesion of skin	ukb-b-9537	0.170476033623683	0.13899844148984	0.220025605320239
1389	Tinnitus severity/nuisance	ukb-b-14254	0.0224410605157263	0.0183550901838503	0.221478193245366
1390	Cancer code, self-reported: colon cancer/sigmoid cancer	ukb-b-20145	0.464139807834933	0.37977427869286	0.221652228923903
1391	Adopted as a child	ukb-b-13183	0.242236950786922	0.198322726317836	0.2219239732619
1392	Treatment/medication code: felodipine	ukb-b-1974	0.307133070056832	0.251920657732568	0.222781239758938
1393	ECG, heart rate	ukb-b-11361	-0.0724767910224263	0.0595078804645249	0.223248287279909
1394	PCT where patients GP was registered: WOKINGHAM PCT	ukb-b-16920	-0.701622558157033	0.57693384924275	0.223938047321553
1395	Treatment speciality of consultant (recoded): Clinical oncology	ukb-b-11765	0.281527911968594	0.231505034071722	0.223955649340979
1396	Pairs matching completion status	ukb-b-18	-0.178666983924604	0.146922116325844	0.223959797688479
1397	Type of fat/oil used in cooking: Olive spread	ukb-b-9275	-0.504128118948113	0.41521013966075	0.224689780390278
1398	Treatment/medication code: mebeverine	ukb-b-12089	0.386002551994592	0.318026495901931	0.224845735985093
1399	Neuroticism score	ukb-b-4630	0.0110174705169863	0.00909800086366704	0.225904189166459
1400	Beer/cider intake	ukb-b-4961	-0.0911660974084871	0.0752927765009938	0.225963900560677
1401	Main speciality of consultant (recoded): Oral and maxillo facial surgery	ukb-b-16040	0.496056754769714	0.410090696961914	0.226422076008633
1402	Diagnoses - secondary ICD10: I84.6 Residual haemorrhoidal skin tags	ukb-b-1228	0.429209318166715	0.355344466300017	0.227097922798762
1403	Operative procedures - main OPCS: Q35.2 Endoscopic bilateral clipping of fallopian tubes	ukb-b-16269	-0.604023236238906	0.500286115484045	0.227295232121421
1404	Operative procedures - secondary OPCS: Y82.2 Injection of local anaesthetic NEC	ukb-b-16062	0.212958150796214	0.176461265174027	0.227498925114565
1405	Operative procedures - main OPCS: F09.1 Surgical removal of impacted wisdom tooth	ukb-b-1939	0.428652471629351	0.355344029677527	0.227700787010508
1406	Other savoury snack intake	ukb-b-18718	-0.533578592171135	0.443258239950284	0.228680563289587
1407	Type of baguette eaten: white	ukb-b-6989	-0.463088945229772	0.385473601397031	0.229615227139509
1408	Operative procedures - main OPCS: E08.1 Polypectomy of internal nose	ukb-b-46	0.402214421825352	0.335121441806563	0.230059743498206
1409	Type of cancer: ICD10: C18.7 Sigmoid colon	ukb-b-15775	0.49186787702005	0.410083590334207	0.230359540833197
1410	Types of spreads/sauces consumed: Jam/honey	ukb-b-1579	-0.241964418953449	0.201914485144555	0.230780411831869
1411	Fruit consumers	ukb-b-17554	-0.209736936570991	0.175097137030401	0.230982465139489
1412	3mm strong meridian (right)	ukb-b-6852	0.0589395596408742	0.0493387062817398	0.232246984827213
1413	Operative procedures - main OPCS: K75.3 Percutaneous transluminal balloon angioplasty and insertion of 1-2 stents into coronary artery	ukb-b-18948	0.489500423097687	0.410081314124118	0.232608357948325
1414	PCT where patients GP was registered: BRADFORD AND AIREDALE TEACHING PCT	ukb-b-13458	-0.488252869430485	0.409093536298897	0.232673866793252
1415	Knee pain for 3+ months	ukb-b-8906	0.15865282839957	0.133157649701673	0.233470648900218
1416	Why stopped smoking: Financial reasons	ukb-b-11048	0.12975051255342	0.109073492371211	0.234215593498968
1417	Age diabetes diagnosed	ukb-b-7435	-0.105979414161395	0.0891088479728278	0.234311653196337
1418	Frequency of travelling from home to job workplace	ukb-b-185	-0.0524892796827063	0.0441604593507668	0.234595701984471
1419	Operative procedures - secondary OPCS: Z86.4 Metatarsophalangeal joint of great toe	ukb-b-17501	0.451317644251006	0.379762988582067	0.234668277956348
1420	Operative procedures - main OPCS: L85.1 Ligation of long saphenous vein	ukb-b-14422	-0.359625528494155	0.302852134102256	0.23504527079805
1421	PCT where patients GP was registered: NORTH BRADFORD PCT	ukb-b-10145	-1.18803530892707	1.00060136559311	0.235100911600798
1422	Non-cancer illness code, self-reported: thyroid problem (not cancer)	ukb-b-13532	0.486078545661424	0.410078296319027	0.235886573685103
1423	Non-cancer illness code, self-reported: unclassifiable	ukb-b-4257	0.150652683212398	0.127204541218055	0.236280812479199
1424	Sweetened cereal intake	ukb-b-10640	-0.392438433413984	0.332406050590793	0.237761842884224
1425	Operative procedures - secondary OPCS: Y20.3 Biopsy of lesion of organ NOC	ukb-b-19064	0.395486954003143	0.335116607871609	0.237941642001085
1426	Operative procedures - main OPCS: Q11.3 Evacuation of products of conception from uterus NEC	ukb-b-2769	0.44807004575648	0.379760210459538	0.238049444730364
1427	Operation code: mouth/salivary gland surgery	ukb-b-15200	-0.52819784682401	0.44787414425458	0.238261080302425
1428	Operative procedures - secondary OPCS: Z48.1 Skin of scalp	ukb-b-17085	0.357472463482411	0.303316170530527	0.238578474420649
1429	Treatment/medication code: becotide 50 inhaler	ukb-b-10003	0.342320389187719	0.29049785907362	0.238640316123986
1430	Vitamin and/or mineral supplement use: Other vitamin	ukb-b-15907	-0.595795324264726	0.505742965923393	0.238772871742194
1431	Diagnoses - secondary ICD10: K62.5 Haemorrhage of anus and rectum	ukb-b-6824	0.30624644426652	0.260088871883349	0.239008577799937
1432	Diagnoses - secondary ICD10: M17.1 Other primary gonarthrosis	ukb-b-12964	0.446773935066733	0.379759104062982	0.239408436835493
1433	Vitamin and mineral supplements: Vitamin E	ukb-b-12506	-0.201475709710459	0.171357427731725	0.23968962728572
1434	How are people in household related to participant: Son and/or daughter (include step-children)	ukb-b-14280	-0.0671024024642025	0.0572004924671639	0.240752168299726
1435	Pure fruit/vegetable juice intake	ukb-b-337	0.106350730221099	0.0906685643819782	0.240811267506207
1436	pc7	pc7	0.00655270511119306	0.00559969424190358	0.241924594779439
1437	Type of meals eaten: Takeaway meals	ukb-b-14640	0.363366484874671	0.311227622039339	0.242997827725398
1438	Pulse wave peak to peak time	ukb-b-8778	-0.0482009655515002	0.0413071080213859	0.243253677493747
1439	PCT where patients GP was registered: DERBYSHIRE COUNTY PCT	ukb-b-15760	0.262532164772715	0.225628502266169	0.24460261271653
1440	Carotene	ukb-b-16202	-0.0844769266650384	0.0726471810603728	0.24489510261601
1441	Diagnoses - secondary ICD10: I84.2 Internal haemorrhoids without complication	ukb-b-1259	0.476189156148426	0.41006861092336	0.24554323897842
1442	Treatment/medication code: serevent 25mcg inhaler	ukb-b-7754	0.475137674123516	0.410067874717233	0.246586418316318
1443	Omelette intake	ukb-b-11272	0.146747375802855	0.1268281823715	0.247249267762761
1444	pc30	pc30	-0.0120495487917896	0.010428165857377	0.247893458630943
1445	Bread intake	ukb-b-11348	0.0312894188202617	0.0271122383851367	0.248471503805801
1446	PCT where patients GP was registered: TRAFFORD PCT	ukb-b-20307	0.335117328434838	0.29049345466164	0.248658438799641
1447	Ever had hysterectomy (womb removed)	ukb-b-6445	0.165256509737176	0.143304022172118	0.248833139037022
1448	PCT responsible for patient data: DERBYSHIRE COUNTY PCT	ukb-b-20382	0.259500997439801	0.225627211207295	0.250089651028653
1449	Operative procedures - main OPCS: M53.8 Other specified vaginal operations to support outlet of female bladder	ukb-b-1233	0.515082184301901	0.449089551001646	0.251403276714872
1450	Non-cancer illness code, self-reported: peritonitis	ukb-b-11751	0.432990520870799	0.379747652110949	0.254200521903531
1451	Treatment/medication code: adcal-d3 1.5g/10micrograms chewable tablet	ukb-b-7966	-0.466457815102395	0.409141229744368	0.254248817336612
1452	Diagnoses - secondary ICD10: N81.6 Rectocele	ukb-b-3412	0.381220285079339	0.335106452347935	0.255283576261286
1453	Treatment/medication code: premarin 625micrograms tablet	ukb-b-16315	-0.656079421762309	0.577207403171825	0.255687073018887
1454	Diagnoses - secondary ICD10: T81.4 Infection following a procedure, not elsewhere classified	ukb-b-4586	0.431349420931172	0.379746039074882	0.256002942795851
1455	Diagnoses - secondary ICD10: K29.6 Other gastritis	ukb-b-18102	0.403364629634839	0.355324434164055	0.256291138156107
1456	Type of bread roll eaten: white	ukb-b-3381	0.281689418730224	0.248154910056782	0.256318598601281
1457	Seeds intake	ukb-b-4548	-0.466845093641367	0.411427492836362	0.256502751328493
1458	Garlic intake	ukb-b-17223	-0.150646742110078	0.132846649246952	0.25679883638925
1459	3mm cylindrical power angle (left)	ukb-b-18509	0.0558573250058495	0.0492603113977247	0.256827487757154
1460	Diagnoses - main ICD10: K92.2 Gastro-intestinal haemorrhage, unspecified	ukb-b-14999	-0.799756787849945	0.705433151219896	0.256916112462612
1461	Operative procedures - secondary OPCS: E13.6 Puncture of maxillary antrum	ukb-b-4820	-1.13433775794307	1.00067995955102	0.256976231134464
1462	Heating type(s) in home: Oil (kerosene) central heating	ukb-b-4184	-0.361064478040346	0.319259449118312	0.258078768278781
1463	Mango intake	ukb-b-6218	-0.507281422706558	0.449412243261697	0.258996406387321
1464	PCT responsible for patient data: TRAFFORD PCT	ukb-b-13775	0.32769423239871	0.290489110702937	0.259287186681344
1465	pc27	pc27	-0.011798917569357	0.0104773909790501	0.260109961530725
1466	Scotch pancake intake	ukb-b-2035	0.258315228896528	0.2294764316751	0.260304314929215
1467	Melon intake	ukb-b-19862	-0.29088999913773	0.258423083642527	0.260320159479331
1468	Type of cancer: ICD10: C43.7 Malignant melanoma of lower limb, including hip	ukb-b-2750	-1.12588827317805	1.00069110784137	0.260542127556649
1469	Illnesses of father: Lung cancer	ukb-b-14521	0.111249242455602	0.0988947923352637	0.260620739171749
1470	Milk added to cereal	ukb-b-228	-0.0815629042931924	0.072730943697211	0.262103456030477
1471	Treatment/medication code: calcium salts	ukb-b-11886	0.325739833340373	0.290488132786618	0.262137495837392
1472	Close to major road	ukb-b-1100	0.111583137832804	0.0995079180940236	0.262139192997629
1473	3mm weak meridian angle (left)	ukb-b-3188	0.0551958612646815	0.0492597377797346	0.262497941943132
1474	Garlic bread intake	ukb-b-602	-0.39997955477323	0.357188058637889	0.262798561693126
1475	Non-cancer illness code, self-reported: stomach disorder	ukb-b-4561	-1.12048932996591	1.00069842788201	0.262838515267668
1476	Number of incorrect matches in round	ukb-b-19129	0.073588596962581	0.0658873175543079	0.264043237434698
1477	Vitamin and/or mineral supplement use: Selenium	ukb-b-16639	-1.11993462960786	1.00293678343067	0.264141756415364
1478	Treatment/medication code: aspirin 75mg tablet	ukb-b-15649	0.324063108137991	0.290487156582194	0.264599825258733
1479	Types of spreads/sauces consumed: Tomato ketchup	ukb-b-260	0.346881935301879	0.31121847230458	0.265024865048276
1480	Celery intake	ukb-b-14145	-0.146290260940495	0.131309333096015	0.265241081224072
1481	Gas or solid-fuel cooking/heating: A gas fire that you use regularly in winter time	ukb-b-10806	-0.0613208324653012	0.0550450534494946	0.265274175948432
1482	Diagnoses - secondary ICD10: N85.8 Other specified noninflammatory disorders of uterus	ukb-b-8685	-0.781281275645798	0.705625019104414	0.268199348125758
1483	Diagnoses - main ICD10: K42.9 Umbilical hernia without obstruction or gangrene	ukb-b-14541	0.351425040650927	0.318003381775509	0.269116937128846
1484	Prune intake	ukb-b-3022	-0.303080696150026	0.274324510221402	0.269235237329153
1485	Diagnoses - secondary ICD10: M17.9 Gonarthrosis, unspecified	ukb-b-20414	0.26978561085386	0.244468660994943	0.2697844496245
1486	PCT where patients GP was registered: BRACKNELL FOREST PCT	ukb-b-10485	-1.10396655434906	1.00071869995696	0.269951738709591
1487	Diagnoses - main ICD10: D22.3 Melanocytic naevi of other and unspecified parts of face	ukb-b-3596	-0.777946023642759	0.705658529770197	0.270270531920814
1488	Operation code: endometrial ablation	ukb-b-1822	0.350325317207857	0.318002844075928	0.270617303008706
1489	Operation code: knee surgery (not replacement)	ukb-b-1508	0.154364003815041	0.140248192791083	0.271049541758859
1490	Illness, injury, bereavement, stress in last 2 years: Death of a spouse or partner	ukb-b-7356	0.213759755777557	0.194686779298553	0.272218682358211
1491	Leg pain on walking : effect of standing still	ukb-b-3665	-0.167095596524463	0.152367447443897	0.272789153953853
1492	PCT responsible for patient data: NORTH SOMERSET PCT	ukb-b-38	-0.415508915991729	0.37901724089804	0.272956380102837
1493	Eye problems/disorders: Glaucoma	ukb-b-17324	0.202509749883243	0.184894126676641	0.273396566775872
1494	Cancer year/age first occurred	ukb-b-16345	-0.0942837258349491	0.0861553573674826	0.273803486063338
1495	Diagnoses - main ICD10: M75.1 Rotator cuff syndrome	ukb-b-50	0.387742410098796	0.355312550615524	0.275153496342941
1496	Age hay fever, rhinitis or eczema diagnosed	ukb-b-7556	0.0677287471241448	0.0621049915478703	0.275469887535403
1497	PCT where patients GP was registered: BROXTOWE AND HUCKNALL PCT	ukb-b-1539	0.365291603235923	0.335095263679712	0.27566350181654
1498	Operation code: gynaecological surgery	ukb-b-13607	0.330370885321601	0.303299582841061	0.276041017491828
1499	Illnesses of father: Severe depression	ukb-b-5942	-0.184323805009376	0.169539504163055	0.276947242211223
1500	Type of cancer: ICD10: C44.7 Skin of lower limb, including hip	ukb-b-6994	0.486392525983826	0.449059009043142	0.278747521153118
1501	Operation code: testicular/scrotal operation	ukb-b-14742	0.314392479130733	0.290481552040594	0.279112677637634
1502	Operative procedures - secondary OPCS: Y80.2 Inhalation anaesthetic using endotracheal intubation NEC	ukb-b-19199	-0.383510398460941	0.354711834473657	0.279613219528073
1503	Number of times snap-button pressed	ukb-b-7432	-0.0859699198245542	0.079546640390457	0.279808960416803
1504	PCT where patients GP was registered: LEEDS WEST PCT	ukb-b-12087	-0.759741803822928	0.705835559867161	0.281760811612724
1505	Cheesy biscuits intake	ukb-b-19847	-0.818793738708663	0.76498114718075	0.284464050295427
1506	Operative procedures - secondary OPCS: T85.2 Block dissection of axillary lymph nodes	ukb-b-4373	0.298643683978347	0.279176470078054	0.2847404737563
1507	Diagnoses - secondary ICD10: C77.3 Axillary and upper limb lymph nodes	ukb-b-1702	0.405533989867132	0.379724583396233	0.285534606965444
1508	Types of spreads/sauces consumed: Salad dressing	ukb-b-16295	-0.441818046496975	0.414865774593391	0.286891204757043
1509	Cancer code, self-reported: malignant melanoma	ukb-b-12915	-0.403016733380384	0.379037690234137	0.287662721228635
1510	Operative procedures - secondary OPCS: Y84.2 Sedation NEC	ukb-b-3823	0.33789557035248	0.317994593986137	0.287971212907655
1511	Non-cancer illness code, self-reported: infective/viral hepatitis	ukb-b-7901	0.476734771903053	0.449049200169585	0.288392898245483
1512	Illness, injury, bereavement, stress in last 2 years: Serious illness, injury or assault of a close relative	ukb-b-9049	0.0863275793078288	0.0813705577102583	0.288726665781715
1513	Operative procedures - secondary OPCS: Z28.5 Descending colon	ukb-b-2424	0.214216923396903	0.202153506929983	0.289292691806996
1514	Manic/hyper symptoms: I needed less sleep than usual	ukb-b-11588	0.233009333655447	0.219934779525479	0.289396065530005
1515	Qualifications: CSEs or equivalent	ukb-b-10505	-0.0872978714925079	0.0824119687087904	0.289469400793289
1516	Type of cancer: ICD10: C50.9 Breast, unspecified	ukb-b-19041	0.222424158773835	0.210610978430165	0.290927075725441
1517	Cherry intake	ukb-b-2221	-0.333736070659396	0.316057548334097	0.290998138787382
1518	Treatment/medication code: oxybutynin	ukb-b-5821	0.473936596876474	0.449046291917367	0.291229045338599
1519	Operative procedures - main OPCS: W87.9 Unspecified diagnostic endoscopic examination of knee joint	ukb-b-15942	0.306404148729069	0.290476796123707	0.291502278477729
1520	Treatment speciality of consultant (recoded): Colorectal surgery	ukb-b-3969	0.244133455509603	0.231491610949568	0.291603555070077
1521	Types of spreads/sauces consumed: Low fat mayonnaise	ukb-b-8102	-0.405796977366077	0.385210478627291	0.29213836789943
1522	3mm index of best keratometry results (right)	ukb-b-7596	-0.0797743933161102	0.0758014800530908	0.292610528611374
1523	Breaded fish intake	ukb-b-5753	-0.346548739017039	0.329473505611718	0.292879472198909
1524	Battered fish intake	ukb-b-14166	-0.378129777767022	0.360373196688034	0.294052600604679
1525	Diagnoses - main ICD10: I84.8 Unspecified haemorrhoids with other complications	ukb-b-7444	0.333425715383546	0.317991712486176	0.294391787088584
1526	Diagnoses - secondary ICD10: N81.2 Incomplete uterovaginal prolapse	ukb-b-2055	0.470491591353636	0.449042437902579	0.294746233475682
1527	Diagnoses - secondary ICD10: Z85.4 Personal history of malignant neoplasm of genital organs	ukb-b-11709	0.317131560333151	0.303291363647254	0.295730352057209
1528	Liver intake	ukb-b-6373	-0.555865979052055	0.531957570972062	0.296048759303708
1529	Diagnoses - secondary ICD10: Z87.3 Personal history of diseases of the musculoskeletal system and connective tissue	ukb-b-18023	0.428341156605712	0.410024241185934	0.296174237698778
1530	Treatment/medication code: meloxicam	ukb-b-16128	0.428067193340549	0.410024242065426	0.296483263071802
1531	Current employment status: Full or part-time student	ukb-b-20437	-0.349021387397063	0.334593244225211	0.296892051112745
1532	Operation code: arthroscopy nos	ukb-b-3005	0.176412414614512	0.169121998762322	0.296898536825754
1533	Retinol	ukb-b-17406	-0.0768444190644432	0.0736819708024394	0.296985232252631
1534	Iron	ukb-b-20447	-0.075595121033118	0.0726656484363519	0.298193852482096
1535	Operative procedures - secondary OPCS: Z92.7 Trunk NEC	ukb-b-1807	0.315319105118177	0.303290268304338	0.298497362227671
1536	Non-cancer illness code, self-reported: crohns disease	ukb-b-8210	-0.733124496966768	0.706079608938177	0.2991290646828
1537	Operation code: bladder surgery	ukb-b-18477	0.301531077068636	0.290474164993125	0.299239773868185
1538	3mm index of best keratometry results (left)	ukb-b-15924	0.0855549923905577	0.0824237285869584	0.299274787790268
1539	Operative procedures - secondary OPCS: Q12.4 Removal of intrauterine contraceptive device NEC	ukb-b-7237	0.465862353254228	0.449037660233322	0.299517646055788
1540	Treatment/medication code: chondroitin product	ukb-b-5425	-0.289143870627055	0.278847365275097	0.299770700828997
1541	Operative procedures - secondary OPCS: Y80.8 Other specified general anaesthetic	ukb-b-18572	-0.732151412913072	0.706085685579259	0.299775093558251
1542	Treatment/medication code: beconase 50micrograms nasal spray	ukb-b-11862	-0.423694573765316	0.409224443384786	0.300500871196109
1543	3mm cylindrical power angle (right)	ukb-b-14695	-0.0510955129729814	0.0493762466757869	0.300753119120578
1544	Oily fish intake	ukb-b-2209	-0.0299020238006208	0.028925113145915	0.301241928042356
1545	Operation code: hip surgery (not replacement)	ukb-b-9882	-0.596381310909776	0.577508245417336	0.301753598246552
1546	Illnesses of father: High blood pressure	ukb-b-19456	-0.0735832407562911	0.0713296393862019	0.302262268610703
1547	Operation code: endoscopy / gastroscopy	ukb-b-6354	0.181847131055329	0.17645156799619	0.302738685409413
1548	Operative procedures - secondary OPCS: W85.2 Endoscopic irrigation of knee joint	ukb-b-19546	0.422424957610375	0.410018890855622	0.302889235396689
1549	Irritability	ukb-b-13745	0.0619298943913781	0.0602991650668035	0.304399756026277
1550	Operation code: cone biopsy	ukb-b-5479	0.266930601107869	0.260069205865047	0.304711107203789
1551	Ever tried to stop smoking	ukb-b-13936	0.119403311432787	0.116473316617985	0.305289617818728
1552	Treatment/medication code: finasteride	ukb-b-2029	0.389225612252285	0.37971150854291	0.305336700279505
1553	pc25	pc25	0.0107272396094352	0.0104748612367134	0.305791010394935
1554	Operation code: maxillo-facial surgery	ukb-b-13435	-0.388104481319476	0.379060557143839	0.305901979879015
1555	3mm weak meridian angle (right)	ukb-b-3386	-0.0505411068062343	0.0493779441861205	0.306044885802016
1556	Non-cancer illness code, self-reported: bronchiectasis	ukb-b-18163	0.459143236978313	0.449031043695968	0.306534836718441
1557	6mm weak meridian (left)	ukb-b-13538	0.0544519823895757	0.0533101761615592	0.307056362022869
1558	PCT responsible for patient data: WARRINGTON PCT	ukb-b-10778	0.458499663236728	0.4490301042675	0.307212313123952
1559	Diagnoses - secondary ICD10: K63.5 Polyp of colon	ukb-b-17845	0.324544899072042	0.317986018894597	0.307431516452355
1560	Operative procedures - main OPCS: H51.1 Haemorrhoidectomy	ukb-b-7284	0.324143074440764	0.317985762256823	0.308030435358903
1561	Other meat intake	ukb-b-770	-0.528906870030735	0.519062114147816	0.3082189035033
1562	Operation code: mammoplasty/cosmetic operation on breast	ukb-b-10617	-0.386118454416026	0.379063523091465	0.308387454324308
1563	Thickness of butter/margarine spread on baguettes: thin	ukb-b-2020	-0.723831687829155	0.711336156660056	0.308884118246957
1564	Treatment/medication code: beclomethasone	ukb-b-8587	0.361089209398009	0.355292854921328	0.309479740746778
1565	Operative procedures - secondary OPCS: Z66.5 Lumbar vertebra	ukb-b-17671	0.416543361013964	0.410013600510239	0.309664761452278
1566	Savoury biscuits intake	ukb-b-1503	0.284208951702241	0.280576068025723	0.311085025379263
1567	Diagnoses - main ICD10: M65.3 Trigger finger	ukb-b-8085	0.45301284597085	0.449024507300452	0.313031118694272
1568	Diagnoses - secondary ICD10: Z88.8 Personal history of allergy to other drugs, medicaments and biological substances	ukb-b-4601	0.305946332809189	0.30328462909849	0.31308195054867
1569	Frequency of strenuous sports in last 4 weeks	ukb-b-9991	-0.0835926331268787	0.0829250739450447	0.313430387921624
1570	Diagnoses - main ICD10: J34.2 Deviated nasal septum	ukb-b-3770	0.281000797603567	0.279166881796567	0.314141819801817
1571	PCT where patients GP was registered: CALDERDALE PCT	ukb-b-6400	-0.581020161959977	0.577575423755523	0.314432822458859
1572	Lifetime number of same-sex sexual partners	ukb-b-1226	0.16985866045202	0.168909463608529	0.314598611179071
1573	Age hayfever or allergic rhinitis diagnosed by doctor	ukb-b-18290	0.130927394998982	0.130382162998092	0.315290993424601
1574	Diagnoses - main ICD10: Z47.0 Follow-up care involving removal of fracture plate and other internal fixation device	ukb-b-19542	0.303795662202997	0.303283341005108	0.316493700545265
1575	Operative procedures - secondary OPCS: H44.4 Examination of rectum under anaesthetic	ukb-b-20421	0.4493715470091	0.449020808736556	0.316932640084147
1576	Number of triplets attempted (right)	ukb-b-4909	0.0227687782354994	0.0228599992330209	0.319245490485781
1577	Stewed fruit intake	ukb-b-8676	-0.217122576638712	0.218149855546142	0.319594778797127
1578	Non-cancer illness code, self-reported: uterine fibroids	ukb-b-12722	-0.235717285835635	0.237435451536349	0.320825147520711
1579	Mashed potato intake	ukb-b-15710	0.0769682782284981	0.0776795466412574	0.321761977257031
1580	Intake of artificial sweetener added to coffee	ukb-b-1338	0.104345540780664	0.105339962565193	0.321900535847389
1581	Manic/hyper symptoms: All of the above	ukb-b-10002	0.243746498077641	0.246361781506443	0.322475114633808
1582	Diagnoses - secondary ICD10: N81.1 Cystocele	ukb-b-17336	0.374922176815618	0.37969978069806	0.323438049282742
1583	Operative procedures - secondary OPCS: Y44.2 Monitoring of pressure in organ NOC	ukb-b-14639	-0.697286951446659	0.70637248860022	0.323575112027881
1584	Non-cancer illness code, self-reported: helicobacter pylori	ukb-b-531	0.403884043853818	0.41000255335521	0.324586299588612
1585	Operation code: upper limb surgery	ukb-b-290	-0.440810421864547	0.448087170443066	0.325233325640416
1586	6mm weak meridian angle (left)	ukb-b-4331	0.052427515561061	0.0533445716544547	0.325701539741961
1587	Treatment speciality of consultant (recoded): Breast surgery	ukb-b-4947	0.311847187645978	0.31803858619167	0.326823307782803
1588	Type of meals eaten: Ready meals	ukb-b-12863	-0.304599215319308	0.310835394429456	0.327117040679498
1589	Cake intake	ukb-b-3433	-0.118683368255621	0.121144395711348	0.327241547272232
1590	Beef intake	ukb-b-10829	0.0864981457490806	0.0883386933446876	0.327498520210257
1591	Hot drink temperature	ukb-b-14203	0.0459461804624745	0.0469381073478868	0.327645529553282
1592	Treatment/medication code: oxytetracycline	ukb-b-17398	-0.691023641825865	0.706422841927243	0.327974843982258
1593	Diagnoses - main ICD10: O80.0 Spontaneous vertex delivery	ukb-b-6330	0.347400824280467	0.35528260894988	0.32816560806255
1594	PCT where patients GP was registered: EAST LEEDS PCT	ukb-b-14282	-0.48929541243733	0.500672337428601	0.328432182276317
1595	Water intake	ukb-b-14898	-0.031963703827253	0.0327275165156632	0.328736784683361
1596	Average monthly intake of other alcoholic drinks	ukb-b-13978	0.100091545061921	0.10256151077421	0.329105485092403
1597	Fractured bone site(s): Leg	ukb-b-3798	0.282986669949169	0.290474687211042	0.32994659822319
1598	Diagnoses - main ICD10: R87.6 Abnormal cytological findings	ukb-b-15836	-0.68783049644551	0.706444990413726	0.330230118127771
1599	6mm cylindrical power angle (left)	ukb-b-4526	0.0518421532342134	0.053350886482677	0.33118958606876
1600	Types of spread used on bread/crackers: Normal fat butter on bread/crackers	ukb-b-17402	-0.253827974301082	0.261454312957736	0.331632400429353
1601	Morning/evening person (chronotype)	ukb-b-4956	0.0292253915802628	0.0301172019487281	0.331852793409856
1602	Illnesses of father: Alzheimer's disease/dementia	ukb-b-323	-0.144410814922897	0.14913195160772	0.332873318908859
1603	Treatment/medication code: vitamin e product	ukb-b-16288	-0.55823169601491	0.577671874761822	0.333870390814973
1604	Job involve night shift work	ukb-b-10162	0.0607432655213577	0.0631278931251467	0.335936366451094
1605	3mm weak meridian (right)	ukb-b-13506	0.0473823508567648	0.0493353752123401	0.336847243496502
1606	Operative procedures - main OPCS: Q18.9 Unspecified diagnostic endoscopic examination of uterus	ukb-b-11015	-0.248969062405149	0.259807963701534	0.337921029336186
1607	Non-cancer illness code, self-reported: trapped nerve/compressed nerve	ukb-b-9856	0.391649369230193	0.409991760373556	0.339445440779566
1608	PCT responsible for patient data: BOLTON PCT	ukb-b-19779	0.319849163263833	0.335064168223779	0.339784685239891
1609	Operation code: breast surgery	ukb-b-3586	0.362063523918001	0.379689777962393	0.34029768991085
1610	Non-cancer illness code, self-reported: meniere's disease	ukb-b-11736	-0.672638121274473	0.706558960822294	0.341101295334769
1611	Diagnoses - secondary ICD10: C61 Malignant neoplasm of prostate	ukb-b-18843	-0.672364158572065	0.706558960306334	0.341297977312105
1612	Other dessert intake	ukb-b-17441	-0.147796364293886	0.155325681369751	0.341337622430519
1613	Operation code: sinus surgery	ukb-b-13003	0.360278506816788	0.379688367831978	0.342681904399679
1614	Oily fish intake	ukb-b-10546	0.101376072166177	0.106877765836787	0.342863016854927
1615	Baked bean intake	ukb-b-4058	0.0835716897358398	0.0881628375917064	0.343168030009557
1616	PCT where patients GP was registered: SOUTH STOKE PCT	ukb-b-6987	0.336165105139332	0.355274452365685	0.344040244270848
1617	Diastolic blood pressure, automated reading	ukb-b-7992	0.0253812161237042	0.0269384090377588	0.346093158792656
1618	Type of baguette eaten: wholemeal	ukb-b-10073	0.427508952345576	0.454153516242065	0.346535070854673
1619	Bread consumed	ukb-b-14977	0.205610519802344	0.218593042993053	0.346905417620843
1620	Non-cancer illness code, self-reported: anxiety/panic attacks	ukb-b-17243	0.197196318477447	0.2106014152855	0.349093786528683
1621	PCT responsible for patient data: EALING PCT	ukb-b-16102	-0.468535238505184	0.500727912388217	0.34942342189365
1622	Operative procedures - secondary OPCS: K63.4 Coronary arteriography using two catheters	ukb-b-3725	0.283238200390429	0.303271135866728	0.350332877990475
1623	Operation code: muscle/soft tissue surgery	ukb-b-1021	0.140176071627527	0.150151492163777	0.350528691406553
1624	Length of mobile phone use	ukb-b-4094	-0.0182898517483207	0.0196047641520815	0.350856661396704
1625	Heel bone mineral density (BMD)	ukb-b-8875	-0.0357091950716298	0.0384745823819452	0.353343092837631
1626	Operation code: removal of mole/skin lesion	ukb-b-6772	-0.24110227625043	0.259813454172207	0.353416772119366
1627	Chest pain due to walking ceases when standing still	ukb-b-10797	-0.176279242337818	0.19007500409137	0.35370883257982
1628	Type of cancer: ICD10: C50.4 Upper-outer quadrant of breast	ukb-b-6352	-0.351472098008993	0.379112088522229	0.353878339931501
1629	Heel broadband ultrasound attenuation (left)	ukb-b-5447	0.0391677776152387	0.0422539179663138	0.353946248343274
1630	PCT where patients GP was registered: SOUTH SEFTON PCT	ukb-b-16126	0.37983573387141	0.409981211359906	0.354201221963439
1631	Operative procedures - main OPCS: A61.1 Excision of lesion of peripheral nerve	ukb-b-12036	0.41542198896218	0.448986920010078	0.354839539260677
1632	Types of spreads/sauces consumed: Brown sauce	ukb-b-15287	-0.538895889041247	0.582440026638	0.354841903566627
1633	Diagnoses - main ICD10: H25.0 Senile incipient cataract	ukb-b-2285	0.414543889910226	0.448986057440622	0.355856616532337
1634	Vitamin and mineral supplements: Vitamin A	ukb-b-9596	0.162766723664818	0.176463246665367	0.356328760631393
1635	Diagnoses - main ICD10: K62.1 Rectal polyp	ukb-b-19805	0.279036582895778	0.303268664572566	0.357522081547573
1636	Types of spreads/sauces consumed: Other sauce	ukb-b-4843	0.285384401460308	0.311185289918977	0.359096349717588
1637	Beef intake	ukb-b-2862	-0.0291473802970269	0.0317984174875039	0.359336609899451
1638	Operation code: skin operation or plastic surgery	ukb-b-10097	0.237679123939819	0.260054826827941	0.360739047571887
1639	Illnesses of mother: Bowel cancer	ukb-b-7748	0.11333422842886	0.124128340402493	0.361221129490223
1640	Ingredients in canned soup: Vegetables	ukb-b-16170	-0.529947534436628	0.582444188908598	0.362891941820085
1641	Non-cancer illness code, self-reported: migraine	ukb-b-16868	-0.155897247871911	0.171356216442451	0.362936114529101
1642	Started insulin within one year diagnosis of diabetes	ukb-b-8388	0.226698688600085	0.249224865200291	0.363025557960905
1643	Type of special diet followed: Other	ukb-b-14108	0.3111485748157	0.342141334895026	0.363130933035792
1644	PCT where patients GP was registered: NORTH EASTERN DERBYSHIRE PCT	ukb-b-4233	-0.639932207895065	0.706780326648678	0.365243550183526
1645	Treatment/medication code: omega-3/fish oil supplement	ukb-b-17010	-0.137323798151141	0.151680903760455	0.365281769453292
1646	PCT where patients GP was registered: NORTH KIRKLEES PCT	ukb-b-18127	-0.520614131511153	0.57781326332887	0.367584288166111
1647	Operative procedures - main OPCS: Q18.8 Other specified diagnostic endoscopic examination of uterus	ukb-b-507	-0.286086132833396	0.317595559589071	0.367701276936352
1648	Feta intake	ukb-b-4740	-0.760276319070697	0.844090417887303	0.367745278218963
1649	Type of special diet followed: Vegetarian	ukb-b-11679	-0.407052618719431	0.453297704090409	0.369195804712061
1650	Eye problems/disorders: Macular degeneration	ukb-b-17194	0.221353340685056	0.246639262988828	0.369463846589529
1651	Comparative body size at age 10	ukb-b-4650	-0.0358258977315207	0.0399216579957438	0.369502815585252
1652	Red wine intake	ukb-b-13556	0.0522832178484113	0.0583054022263814	0.369872029721896
1653	Leisure/social activities: Religious group	ukb-b-4667	0.0645443592533297	0.0721184251661125	0.370799179577413
1654	Quorn intake	ukb-b-19069	-0.447005041673845	0.500229404872639	0.371535897705669
1655	Type of fat/oil used in cooking: Butter	ukb-b-2341	-0.211384917485114	0.23661506797079	0.371658804360124
1656	Operative procedures - secondary OPCS: E13.3 Intranasal antrostomy	ukb-b-17962	-0.629917506522685	0.706844117277666	0.372838556961471
1657	Operation code: discectomy	ukb-b-3498	0.337937967101258	0.379670899731805	0.373422234506855
1658	Yogurt/ice-cream consumers	ukb-b-16482	-0.133761030925269	0.150580804789463	0.374379035318428
1659	pc24	pc24	0.00925330368788846	0.0104184689028723	0.374452815419662
1660	Treatment/medication code: losartan	ukb-b-11878	0.223552131064234	0.25188052974049	0.374792330434361
1661	Treatment/medication code: bendrofluazide	ukb-b-12812	0.282156309549734	0.317959562532661	0.374865286728091
1662	Diagnoses - main ICD10: M67.4 Ganglion	ukb-b-12364	0.29700366790675	0.335048966723413	0.375375871674986
1663	Operative procedures - secondary OPCS: Z89.6 Finger NEC	ukb-b-10281	0.281275142980064	0.317958847254308	0.376357564878795
1664	Plain cereal intake	ukb-b-20023	-0.130341477939515	0.147400682155189	0.376552394702346
1665	PCT where patients GP was registered: ISLINGTON PCT	ukb-b-5504	0.335309152108144	0.379668652967198	0.377148429165745
1666	Types of spread used on bread/crackers: Olive spread on bread/crackers	ukb-b-19130	-0.213480038624538	0.242048691606404	0.377792239603246
1667	Longest period of depression	ukb-b-2102	0.0546641164886236	0.0620175980288626	0.378085605394305
1668	Other milk-based pudding intake	ukb-b-9857	-0.316433597702989	0.359061050155554	0.378165873287365
1669	Operation code: lumpectomy	ukb-b-10827	-0.139623877826083	0.158674498379769	0.378892361320418
1670	Squash intake	ukb-b-8793	0.0659730081043191	0.0750091761208708	0.379112620126339
1671	Diagnoses - secondary ICD10: Z86.0 Personal history of other neoplasms	ukb-b-3897	0.228388198739053	0.260050182751188	0.379809887364371
1672	Vegetable consumers	ukb-b-16100	-0.157903376358264	0.179884586423043	0.380050193374996
1673	Operation code: anterior/posterior repair bladder/uterus	ukb-b-16904	0.220592955241694	0.251879149925293	0.381144823633879
1674	Non-cancer illness code, self-reported: headaches (not migraine)	ukb-b-12623	-0.292847222448927	0.334648838492252	0.381525961373074
1675	Operative procedures - secondary OPCS: V55.2 Two levels of spine	ukb-b-7946	0.331836573764382	0.379665973595955	0.38210604318182
1676	Sweet potato intake	ukb-b-9686	0.15543430539569	0.178132619609005	0.382894053168068
1677	Operation code: hysteroscopy +/- biopsy	ukb-b-17907	-0.503445184659971	0.577873554004216	0.383643311985438
1678	Diagnoses - secondary ICD10: I95.9 Hypotension, unspecified	ukb-b-8855	0.330681703192214	0.379665084228607	0.383763623590942
1679	Operative procedures - main OPCS: X35.2 Intravenous chemotherapy	ukb-b-2108	0.225462686380471	0.260048768506116	0.385941158299837
1680	PCT where patients GP was registered: BRADFORD SOUTH AND WEST PCT	ukb-b-7414	-0.610373319125362	0.706962765349514	0.387931832075089
1681	Heel bone mineral density (BMD) T-score, automated	ukb-b-20124	-0.0331891620103053	0.038475646992494	0.388356445248558
1682	Heel quantitative ultrasound index (QUI), direct entry	ukb-b-19234	-0.0331823379448173	0.0384756469162492	0.388454000584741
1683	Types of spread used on bread/crackers: Low fat polyunsaturated margarine on bread/crackers	ukb-b-19006	0.204133434260218	0.236771305161607	0.388602531768313
1684	Diagnoses - main ICD10: N32.0 Bladder-neck obstruction	ukb-b-123	0.351267237847258	0.409956720802325	0.391533422220659
1685	Peach/nectarine intake	ukb-b-6154	0.103205311129552	0.12058678296779	0.392075648880556
1686	Diagnoses - secondary ICD10: N80.0 Endometriosis of uterus	ukb-b-9668	0.383432799917602	0.448955934040968	0.393074837067344
1687	Operative procedures - main OPCS: W15.1 Osteotomy of neck of first metatarsal bone	ukb-b-6551	0.38343279991578	0.44895593404147	0.393074837070123
1688	Thickness of butter/margarine spread on sliced bread: thick	ukb-b-4683	0.385747627912308	0.454115840665173	0.39563225529936
1689	Olives intake	ukb-b-5232	-0.262839813323613	0.309434693378393	0.395647994775163
1690	Operative procedures - main OPCS: H20.1 Fibreoptic endoscopic snare resection of lesion of colon	ukb-b-1511	0.196388130893814	0.231378533326837	0.396006945685917
1691	Broccoli intake	ukb-b-15601	-0.0671208666033095	0.0791427822481108	0.396383175385042
1692	Diagnoses - main ICD10: R79.8 Other specified abnormal findings of blood chemistry	ukb-b-11052	0.301225974994699	0.355249563120777	0.396478189841421
1693	Mixed vegetable intake	ukb-b-13155	0.058146199454407	0.0686297857486859	0.39685892803404
1694	Operative procedures - main OPCS: Q11.1 Vacuum aspiration of products of conception from uterus NEC	ukb-b-4930	-0.486017142573334	0.577929550035946	0.400368881456313
1695	Fried potatoes intake	ukb-b-12836	0.0522484107425296	0.0622067666195087	0.400955917254353
1696	Non-cancer illness code, self-reported: tonsiltis	ukb-b-17049	-0.317994231173986	0.379155163030652	0.401642421638452
1697	Worrier / anxious feelings	ukb-b-6519	-0.0456161991685807	0.0544603285195467	0.402253040776615
1698	Operation code: fertility treatment procedures	ukb-b-10733	-0.591520232834794	0.707071752379262	0.402830165660611
1699	Operative procedures - main OPCS: W85.2 Endoscopic irrigation of knee joint	ukb-b-4944	-0.417087303844164	0.500850463054979	0.404981143015544
1700	PCT where patients GP was registered: STOCKTON-ON-TEES TEACHING PCT	ukb-b-19132	0.232099363079175	0.279140932104741	0.405704017307466
1701	Non-cancer illness code, self-reported: pernicious anaemia	ukb-b-8720	0.340740749852463	0.409948077967062	0.405871804823425
1702	PCT where patients GP was registered: AMBER VALLEY PCT	ukb-b-6504	0.371589492133284	0.448944684334474	0.407842971834812
1703	Frequency of heavy DIY in last 4 weeks	ukb-b-5053	-0.0337662497714566	0.0408141354896342	0.408057110256793
1704	Treatment/medication code: ibuprofen	ukb-b-16866	-0.0685202197635354	0.0829550878440163	0.408808760925939
1705	Operative procedures - secondary OPCS: R32.4 Repair of minor obstetric laceration	ukb-b-12148	0.370748858740832	0.448943890272928	0.408903660250144
1706	PCT where patients GP was registered: TRAFFORD NORTH PCT	ukb-b-6414	0.369908927969909	0.448943097447842	0.409965104573557
1707	Alcohol consumed	ukb-b-10923	-0.120091502396539	0.146091349145883	0.411059703559005
1708	Operation code: other thoracic surgery	ukb-b-8491	0.336668840214219	0.409944665613064	0.411501403824664
1709	Errors before selecting correct item in alphanumeric path (trail #2)	ukb-b-2003	-0.0992399802112406	0.120924865030177	0.411831571947668
1710	Berry intake	ukb-b-8887	-0.0807449920516095	0.0986168657093513	0.412914983082199
1711	Intake of artificial sweetener added to cereal	ukb-b-3143	-0.225677015336633	0.276023958789665	0.413585986309644
1712	Shellfish intake	ukb-b-143	-0.627130964141759	0.767297297987483	0.413742946903844
1713	Caffeine drink within last hour	ukb-b-17814	-0.17503315095362	0.215327265948119	0.416292393209105
1714	Leg fat percentage (right)	ukb-b-20531	0.0220875981692922	0.0272032037854518	0.416821232486792
1715	Length of longest manic/irritable episode	ukb-b-7587	0.172903727754411	0.213745016437472	0.418558179279354
1716	Treatment speciality of consultant (recoded): Maxillo-facial surgery	ukb-b-2823	0.331402110689134	0.409978932442709	0.418895246109122
1717	Grapefruit intake	ukb-b-18758	0.189700815151642	0.235285436557901	0.420093980561094
1718	Non-oily fish intake	ukb-b-17627	0.0272800749377291	0.0339932136098741	0.422254925991182
1719	Vitamin D	ukb-b-18593	0.0581960301102885	0.0726976523455152	0.423408740524351
1720	Vitamin and/or mineral supplement use: Vitamin C	ukb-b-4690	0.215638773931644	0.269475874431446	0.423585945849932
1721	Treatment/medication code: ginkgo forte tablet	ukb-b-1425	0.253274744166789	0.317941895869078	0.42567930282592
1722	Operative procedures - main OPCS: T20.9 Unspecified primary repair of inguinal hernia	ukb-b-14632	0.357393487005001	0.448931352150561	0.425974901235164
1723	White wine intake	ukb-b-311	-0.0603053019685848	0.0760228883444376	0.427631064525474
1724	Operation code: eye surgery	ukb-b-3132	0.199670520015242	0.251869461375306	0.42792116875665
1725	Operative procedures - main OPCS: F02.1 Excision of lesion of lip	ukb-b-3923	0.355736476089916	0.44892980658348	0.42812163999157
1726	Chocolate-covered raisin intake	ukb-b-1160	-0.499431253869707	0.63029941642926	0.428144129406485
1727	Sausage intake	ukb-b-5847	0.0662846960407882	0.0840323864881605	0.430229260266446
1728	Operative procedures - secondary OPCS: Y76.7 Arthroscopic approach to joint	ukb-b-4455	0.21205804837532	0.269073091462249	0.430634856860246
1729	Apple intake	ukb-b-4070	-0.0556939378763469	0.0707949896261768	0.431461477894153
1730	Operative procedures - secondary OPCS: Z47.2 Skin of temple	ukb-b-2525	0.322151976733049	0.409932365907612	0.43194589805305
1731	Ham intake	ukb-b-4442	-0.0707512958356806	0.0900685181610995	0.432144366685445
1732	Relative age of first facial hair	ukb-b-5945	-0.0674561686517225	0.0858870919437305	0.432216032733283
1733	Crisp intake	ukb-b-12602	0.0677787412169397	0.0863735098906273	0.432619651341032
1734	Operative procedures - secondary OPCS: M47.3 Removal of urethral catheter from bladder	ukb-b-9319	0.351605862093504	0.448925963293967	0.433500457519786
1735	Non-cancer illness code, self-reported: hypothyroidism/myxoedema	ukb-b-19732	-0.101721565097259	0.130045291390971	0.43409642019308
1736	Operative procedures - secondary OPCS: E04.1 Submucous diathermy to turbinate of nose	ukb-b-6543	-0.552700459628252	0.707271575185686	0.434535307010016
1737	Double crust pastry intake	ukb-b-1255	0.1178562785374	0.151179888360123	0.435640230482385
1738	Coleslaw intake	ukb-b-2691	-0.114395244841943	0.147150009419445	0.436919495625898
1739	Salted nuts intake	ukb-b-15960	-0.252461216446022	0.325689927789478	0.438246187656687
1740	Age asthma diagnosed by doctor	ukb-b-18436	0.122744273038454	0.158364767433266	0.438296459055348
1741	Duration of other exercises	ukb-b-4512	0.0263434281015408	0.034008370385517	0.438566595357911
1742	Other sweets intake	ukb-b-139	0.0940901771073281	0.121760460899612	0.439671414391013
1743	Milk-based pudding intake	ukb-b-20554	-0.188580035450703	0.245238972693328	0.441914454412187
1744	Grape intake	ukb-b-12051	-0.0743126965468381	0.0966864801700106	0.44213407363922
1745	Ice-cream intake	ukb-b-17189	-0.100949815891059	0.13173057791391	0.443476711280315
1746	Illnesses of father: None of the above (group 2)	ukb-b-10415	0.0528191373488989	0.0689969427450712	0.443956805043609
1747	Diagnoses - main ICD10: Z53.8 Procedure not carried out for other reasons	ukb-b-9696	-0.539233630922656	0.707335593998128	0.445854226220835
1748	Operative procedures - secondary OPCS: Z47.1 Skin of forehead	ukb-b-12877	0.270783385493126	0.355228423171335	0.44589313798251
1749	Unsalted peanuts intake	ukb-b-15555	-0.567576657897297	0.745439934242423	0.446419235210911
1750	PCT where patients GP was registered: CITY AND HACKNEY TEACHING PCT	ukb-b-11800	0.310869728082276	0.409923083567351	0.448234827797272
1751	Number of baguettes with butter/margarine	ukb-b-19806	-0.132906911888891	0.175717416385166	0.449428993954487
1752	Vitamin and/or mineral supplement use: Zinc	ukb-b-10567	-0.381079710979663	0.505486702870539	0.450917247155318
1753	Relative age voice broke	ukb-b-5262	-0.0908719519369613	0.121421445333972	0.454218216110507
1754	Tinned tomato intake	ukb-b-10565	-0.0835533176376322	0.111751086049102	0.454657162301205
1755	PCT responsible for patient data: BATH AND NORTH EAST SOMERSET PCT	ukb-b-18150	-0.334915201362409	0.448276336064931	0.454992495040994
1756	Treatment speciality of consultant (recoded): Upper gastrointestinal surgery	ukb-b-3255	0.305986125258798	0.409958396253172	0.455435868206412
1757	Operation code: spine or back surgery	ukb-b-3422	0.168068121111464	0.22558949694532	0.456261145845788
1758	Operative procedures - secondary OPCS: O14.2 Sentinel lymph node	ukb-b-2582	-0.526442391195665	0.707393811320042	0.456755559178129
1759	Treatment/medication code: fluticasone	ukb-b-19236	0.264339934293384	0.355224197765711	0.45678599276963
1760	Treatment speciality of consultant (recoded): Gynaecology	ukb-b-3759	0.05801148850336	0.0782667810017021	0.458571018257421
1761	PCT responsible for patient data: ISLINGTON PCT	ukb-b-5644	-0.52386448212795	0.707405248329823	0.45897017051809
1762	pc29	pc29	0.0077668635504766	0.0105027763784399	0.459599947876201
1763	Operative procedures - main OPCS: W37.1 Primary total prosthetic replacement of hip joint using cement	ukb-b-898	-0.262334252574273	0.354852369884479	0.459738714843636
1764	Type of bread roll eaten: wholemeal	ukb-b-4310	-0.373700555514279	0.5055023730409	0.459745685049838
1765	Operative procedures - main OPCS: H01.2 Emergency excision of abnormal appendix NEC	ukb-b-6164	-0.369937266649051	0.500946393577636	0.460224788124608
1766	Diagnoses - secondary ICD10: C78.7 Secondary malignant neoplasm of liver	ukb-b-16713	-0.522142193508864	0.70741283505867	0.460453013829195
1767	Diagnoses - main ICD10: M75.4 Impingement syndrome of shoulder	ukb-b-1418	0.223296827606178	0.303236558355717	0.461500494321128
1768	Non-cancer illness code, self-reported: pleurisy	ukb-b-16652	-0.424792299149217	0.578106288759642	0.462461519767808
1769	Type of cancer: ICD10: D05.1 Intraductal carcinoma in situ	ukb-b-4674	-0.367924016020278	0.500950184376587	0.462673120494548
1770	Side salad intake	ukb-b-1604	-0.0450327743842797	0.0613242553115712	0.462742332466649
1771	Type of fat/oil used in cooking: Dairy spread	ukb-b-16557	-0.42676891222098	0.5819893319742	0.463379524531308
1772	Operation code: squint correction	ukb-b-15527	0.161350316550497	0.220229307223601	0.463773825624294
1773	Treatment/medication code: lercanidipine	ukb-b-8172	-0.518097362735972	0.707431670133284	0.463946533431296
1774	Corneal hysteresis (left)	ukb-b-11650	0.0358544475452006	0.0489697858788397	0.464061828976165
1775	Operative procedures - main OPCS: B27.4 Total mastectomy NEC	ukb-b-20278	0.244113027353408	0.335014758408295	0.466207523361081
1776	Operation code: thyroidectomy/partial thyroidectomy	ukb-b-1315	0.183324137120133	0.251861967486774	0.466689846721352
1777	Diagnoses - secondary ICD10: Z85.0 Personal history of malignant neoplasm of digestive organs	ukb-b-16471	0.20286250673624	0.279125803319551	0.467361932218
1778	Non-cancer illness code, self-reported: endometriosis	ukb-b-10903	-0.243101161238456	0.334695222555145	0.467632866262742
1779	Non-cancer illness code, self-reported: cervical spondylosis	ukb-b-2349	0.210396466587672	0.290423753979833	0.468791672628304
1780	Danish pastry intake	ukb-b-447	-0.233011555415506	0.322277983997532	0.469671166584385
1781	Mozzarella intake	ukb-b-14505	-0.320767728824803	0.44450993356115	0.470527488354379
1782	Treatment/medication code: multivitamin+mineral preparations	ukb-b-560	-0.180617887117604	0.251690211944712	0.472991727247515
1783	Operative procedures - secondary OPCS: Y81.1 Epidural anaesthetic using lumbar approach	ukb-b-13920	0.200121461892411	0.279124397847899	0.47339781969105
1784	Treatment/medication code: propranolol	ukb-b-2963	-0.270743317202266	0.379208953417043	0.475246544513171
1785	Diagnoses - main ICD10: Z42.1 Follow-up care involving plastic surgery of breast	ukb-b-18897	-0.412396353515597	0.578137156925962	0.47564823859069
1786	Other fruit intake	ukb-b-18659	-0.14103036590478	0.198678040170311	0.477801032809839
1787	Treatment/medication code: cetirizine	ukb-b-9290	0.164059442718604	0.231365165201871	0.478266703222843
1788	pc10	pc10	0.00478825611694502	0.00675375966861815	0.478339131327509
1789	Diagnoses - main ICD10: N63 Unspecified lump in breast	ukb-b-7428	-0.409825673062781	0.578143550936553	0.478408315770361
1790	PCT responsible for patient data: WESTERN CHESHIRE PCT	ukb-b-6873	-0.501241061935876	0.70750153597357	0.478655674389695
1791	Treatment/medication code: alendronate sodium	ukb-b-16508	0.163696799025477	0.231365015028971	0.47923956606062
1792	Diagnoses - secondary ICD10: N92.0 Excessive and frequent menstruation with regular cycle	ukb-b-12282	0.214407332068469	0.303231543920339	0.479520100229779
1793	Frequency of solarium/sunlamp use	ukb-b-4943	0.0539752945558687	0.0763764361353633	0.479752383172683
1794	Age of primiparous women at birth of child	ukb-b-16927	-0.0702662395221875	0.0997154441536743	0.481017138874694
1795	Operation code: hand/finger surgery	ukb-b-1917	0.250245993734891	0.355214610386389	0.481126180750001
1796	Treatment/medication code: diclofenac	ukb-b-6911	0.12410786681967	0.176433753157375	0.48179109359677
1797	Diagnoses - main ICD10: M17.1 Other primary gonarthrosis	ukb-b-7700	0.196023719267556	0.27912230056629	0.482500743502494
1798	PCT where patients GP was registered: WESTERN CHESHIRE PCT	ukb-b-3135	-0.496831377446043	0.707519478669333	0.482544575400199
1799	Diagnoses - secondary ICD10: O70.1 Second degree perineal laceration during delivery	ukb-b-13770	0.287387463486755	0.40990402633973	0.48323490051832
1800	Yogurt intake	ukb-b-7753	-0.0547452582310779	0.0781111264687283	0.483388039155426
1801	Liquid used to make porridge: Porridge with milk	ukb-b-9744	0.159123927892901	0.227076127580468	0.48345813532692
1802	Operative procedures - secondary OPCS: T87.3 Excision or biopsy of axillary lymph node	ukb-b-93	-0.404017519427302	0.578157806330209	0.484676115725892
1803	Soft cheese intake	ukb-b-8007	0.133777545493083	0.191440306859395	0.48468010062144
1804	Operative procedures - main OPCS: Q01.3 Excision of lesion of cervix uteri	ukb-b-1190	-0.286019761743767	0.409427822063611	0.484811990583836
1805	Operation code: percutaneous/open kidney stone surgery/lithotripsy	ukb-b-13537	0.221921108626004	0.317923105580368	0.485155987316635
1806	Size of white wine glass drunk: small (125ml)	ukb-b-4465	-0.268559077549769	0.385397328174199	0.485904873568074
1807	6mm weak meridian (right)	ukb-b-13416	0.0377941916845024	0.0543079064526961	0.48647623955019
1808	Bacon intake	ukb-b-4414	0.0602382685819724	0.0868209364244651	0.487793895866037
1809	Diagnoses - secondary ICD10: N73.6 Female pelvic peritoneal adhesions	ukb-b-6413	-0.347567245200574	0.500987237815402	0.487829802950677
1810	Operation code: rhinoplasty / nose surgery	ukb-b-14339	0.220469321400138	0.317922244467971	0.488015075439724
1811	PCT responsible for patient data: BUCKINGHAMSHIRE PCT	ukb-b-10070	-0.489735367312204	0.707547808318595	0.488837675129049
1812	Milk chocolate intake	ukb-b-4569	0.0736935985022296	0.1067142016615	0.489835969161005
1813	Operative procedures - main OPCS: L84.1 Combined operations on primary long saphenous vein	ukb-b-12879	-0.487953504305184	0.707554818416554	0.490424696280781
1814	Operative procedures - secondary OPCS: Z27.6 Ileum	ukb-b-13864	0.167939790043292	0.244422668854674	0.492027514572313
1815	Recent medication for hayfever or allergic rhinitis	ukb-b-12753	0.179120332309405	0.261008288961469	0.492547274353193
1816	Chocolate sweet intake	ukb-b-9835	-0.0987314499899922	0.144654124815027	0.49490095123499
1817	Operative procedures - secondary OPCS: S06.5 Excision of lesion of skin of head or neck NEC	ukb-b-12747	0.305678955341582	0.448884110472116	0.495887170998303
1818	Vitamin B6	ukb-b-7864	0.0490216923954752	0.0726807983534596	0.500006655681912
1819	Added milk to instant coffee	ukb-b-4051	-0.0504996440537466	0.0750430042697476	0.500983727210903
1820	3mm asymmetry index (right)	ukb-b-7217	0.0336055020614782	0.0500693163876068	0.502106144201697
1821	Non-cancer illness code, self-reported: spontaneous pneumothorax/recurrent pneumothorax	ukb-b-3693	-0.472952493871391	0.707613251836258	0.503892908783222
1822	PCT where patients GP was registered: SOUTH EAST OXFORDSHIRE PCT	ukb-b-16071	-0.472678668794836	0.707613251337144	0.504139891864794
1823	PCT responsible for patient data: NORTH YORKSHIRE AND YORK PCT	ukb-b-10872	-0.299265265051759	0.448327731290934	0.504443545662212
1824	Operation code: removal of testicle/orchidectomy	ukb-b-2522	-0.384685318818692	0.578204041229958	0.505851806561735
1825	Illnesses of father: Stroke	ukb-b-12777	-0.0547258227896954	0.0825480643234956	0.507358049747754
1826	Tea consumed	ukb-b-17988	-0.114947373593832	0.173619106797634	0.507928680811359
1827	Vitamin and/or mineral supplement use: Calcium	ukb-b-19550	0.190092612520289	0.287814063812177	0.508952135331828
1828	Vitamin and mineral supplements: None of the above	ukb-b-17381	0.0380934456789273	0.0578842139028439	0.510475601864333
1829	Operation code: radical prostatectomy	ukb-b-2953	-0.380055023936569	0.578214551729233	0.510994041354211
1830	Decaffeinated coffee	ukb-b-12558	-0.078984194332928	0.120294717081188	0.511445189844814
1831	Operative procedures - secondary OPCS: Z81.5 Elbow joint	ukb-b-7443	0.29471251630268	0.448874343394291	0.511464481381083
1832	PCT where patients GP was registered: BUCKINGHAMSHIRE PCT	ukb-b-13098	-0.464496955712213	0.707643362795519	0.511566924639653
1833	Types of spreads/sauces consumed: Chutney/pickle	ukb-b-15767	-0.272162933699687	0.415136069097277	0.51208194907036
1834	Operation code: tonsillectomy / tonsil surgery	ukb-b-15096	-0.0886022815503827	0.135381364744836	0.512812665631956
1835	Indian snacks intake	ukb-b-282	-0.199781472477135	0.305291258266911	0.512856511979459
1836	Butternut squash intake	ukb-b-20341	0.122099802798777	0.186591082184559	0.512872779618869
1837	Low calorie drink intake	ukb-b-19703	0.0463082105780042	0.0708145155941064	0.513152588822911
1838	PCT where patients GP was registered: NORTH YORKSHIRE AND YORK PCT	ukb-b-18095	-0.291894679243403	0.448337728068842	0.51500787421338
1839	Transport type for commuting to job workplace: Car/motor vehicle	ukb-b-11025	-0.062242450738996	0.0956946469005236	0.515415978306492
1840	Operation code: ovarian cyst removal/surgery	ukb-b-12931	-0.174052170564385	0.26887898756886	0.51742143236889
1841	Diagnoses - main ICD10: D12.5 Sigmoid colon	ukb-b-10623	0.216462825969622	0.334997357673624	0.518173937230108
1842	pc31	pc31	-0.00673848166903025	0.0104582868966011	0.5193680572134
1843	Current employment status: Doing unpaid or voluntary work	ukb-b-8810	0.0878049920441207	0.13659697118345	0.520351702636799
1844	PCT where patients GP was registered: BOLTON PCT	ukb-b-19469	0.186404414451618	0.29041080777672	0.520961106533117
1845	Parsnip intake	ukb-b-2468	0.089310345440303	0.139537189888387	0.522142110784899
1846	Satsuma intake	ukb-b-11563	0.0528831731098755	0.0828025549655703	0.523040262760391
1847	Operative procedures - secondary OPCS: T43.9 Unspecified diagnostic endoscopic examination of peritoneum	ukb-b-2426	0.226547837820946	0.355198507790333	0.523599793067599
1848	Illnesses of mother: Breast cancer	ukb-b-13584	-0.0687927632270295	0.108005674117227	0.52416616322384
1849	Number of children fathered	ukb-b-2227	-0.028392272093291	0.0446560832768819	0.52490774586252
1850	Type of sliced bread eaten: white	ukb-b-12780	0.112100039584055	0.176606206215193	0.525594247433208
1851	Treatment/medication code: codeine	ukb-b-7385	0.212185076696279	0.334994863671638	0.526473770664915
1852	Total errors traversing numeric path (trail #1)	ukb-b-9787	0.0922204953683711	0.145734519374177	0.526865639284442
1853	Decaffeinated tea	ukb-b-8553	-0.117008199896919	0.185600620755978	0.528413286031654
1854	Fractured bone site(s): Spine	ukb-b-873	-0.445969308981131	0.707700928432161	0.528585754624138
1855	Diagnoses - secondary ICD10: I84.9 Unspecified haemorrhoids without complication	ukb-b-4476	0.158705917103847	0.251850663301619	0.528590678128146
1856	Treatment speciality of consultant (recoded): Midwife episode	ukb-b-18457	0.257787404820703	0.409920344759202	0.529432893867474
1857	Never eat eggs, dairy, wheat, sugar: Dairy products	ukb-b-18909	0.104941101605446	0.166874982626182	0.52944032268783
1858	Diagnoses - main ICD10: N47 Redundant prepuce, phimosis and paraphimosis	ukb-b-10668	0.257532169470909	0.409880276254576	0.529800413649859
1859	6mm cylindrical power angle (right)	ukb-b-17772	-0.0340532271832203	0.0543442960238123	0.53090830191707
1860	Diagnoses - main ICD10: I80.2 Phlebitis and thrombophlebitis of other deep vessels of lower extremities	ukb-b-12267	0.237587956300623	0.3795959450409	0.531382514338959
1861	Illnesses of mother: High blood pressure	ukb-b-18167	0.0380893470428798	0.0608935369246301	0.531638210772949
1862	Type of fat/oil used in cooking: Spreadable butter	ukb-b-19067	0.213477652541791	0.342084028184852	0.532594528688106
1863	Cooked vegetable intake	ukb-b-8089	0.0229575863931902	0.0368204424765635	0.532955279506848
1864	Non-cancer illness code, self-reported: ulcerative colitis	ukb-b-7584	0.20700460110301	0.334991643246341	0.536615155867887
1865	Diagnoses - secondary ICD10: I34.0 Mitral (valve) insufficiency	ukb-b-13525	-0.436732958562261	0.707739737918245	0.537181101390083
1866	Operative procedures - main OPCS: D15.1 Myringotomy with insertion of ventilation tube through tympanic membrane	ukb-b-9484	0.276186815347249	0.448858028256362	0.53835004127983
1867	Nervous feelings	ukb-b-20544	-0.0397707766796792	0.0646518801537835	0.538453901493231
1868	Operative procedures - main OPCS: P27.3 Colposcopy of vagina	ukb-b-2469	-0.354946178967278	0.578268432595672	0.539341765693847
1869	Oatcakes intake	ukb-b-6298	0.0581167447134406	0.0947026497449155	0.539429440877049
1870	Operation code: elbow surgery	ukb-b-10324	0.194687242754662	0.317907070976854	0.540271160005558
1871	Intra-ocular pressure, Goldmann-correlated (right)	ukb-b-14146	-0.0298971831415994	0.0488506825174768	0.54053009941216
1872	Diagnoses - secondary ICD10: Z95.0 Presence of cardiac pacemaker	ukb-b-16967	0.274658305966751	0.448856692140335	0.540599652563167
1873	Operative procedures - secondary OPCS: P27.3 Colposcopy of vagina	ukb-b-14847	-0.432972417348357	0.707752134774547	0.540698454785875
1874	pc28	pc28	0.00635693289247393	0.0103960266011735	0.54088372996234
1875	Diagnoses - secondary ICD10: Z88.1 Personal history of allergy to other antibiotic agents	ukb-b-9841	0.217025765413796	0.355192179008806	0.541193347544721
1876	Type of yogurt eaten: Full fat yogurt consumers	ukb-b-8659	-0.220637037885863	0.361544608155878	0.541688077677831
1877	6mm asymmetry angle (left)	ukb-b-14067	0.0432389398773322	0.0708542117331133	0.541694743693933
1878	Age started oral contraceptive pill	ukb-b-9433	0.0274769687697856	0.0450958719248767	0.542324813443427
1879	Cheese consumers	ukb-b-10054	-0.0896032114263713	0.147124834729949	0.542505575264458
1880	pc38	pc38	0.00641663695420009	0.0105904497159663	0.544588466511295
1881	Operative procedures - main OPCS: Q22.1 Bilateral salpingoophorectomy	ukb-b-5172	0.303918462119513	0.501687816246601	0.544652887308224
1882	Diagnoses - secondary ICD10: T81.0 Haemorrhage and haematoma complicating a procedure, not elsewhere classified	ukb-b-5164	0.202916406055798	0.334988937257129	0.544687007029174
1883	Alcohol	ukb-b-5359	-0.0534137919227907	0.0882191012205099	0.544868463598672
1884	Non-cancer illness code, self-reported: gestational hypertension/pre-eclampsia	ukb-b-13535	0.229451847090905	0.379590313078533	0.545529649428342
1885	Cheesecake intake	ukb-b-1814	0.138595677106795	0.229370489946616	0.545681620641045
1886	Age at last live birth	ukb-b-8727	-0.0284034151650907	0.0471314997544391	0.546746959843176
1887	Time spent doing moderate physical activity	ukb-b-2115	-0.0284322074660456	0.0475053858451268	0.549503072677699
1888	Vitamin and mineral supplements: Vitamin C	ukb-b-15175	0.0552859321881493	0.0925476096298427	0.550254849288068
1889	Doughnut intake	ukb-b-6214	0.161208169631588	0.272065583520987	0.553492909645485
1890	Operative procedures - main OPCS: Q18.1 Diagnostic endoscopic examination of uterus and biopsy of lesion of uterus	ukb-b-2146	-0.153276817620514	0.259866630037583	0.555305445034754
1891	Diagnoses - main ICD10: D50.9 Iron deficiency anaemia, unspecified	ukb-b-3355	0.209382685947772	0.355187124720894	0.555526146406018
1892	Operative procedures - secondary OPCS: Q12.1 Introduction of intrauterine contraceptive device	ukb-b-19288	0.19739082407642	0.334985520640292	0.55569236708639
1893	Treatment/medication code: betnovate cream	ukb-b-12906	0.241115015320467	0.409867641107113	0.556347512368098
1894	Frequency of other exercises in last 4 weeks	ukb-b-3502	0.0204565711360841	0.0347796173626901	0.556413491068069
1895	Operative procedures - secondary OPCS: Z47.3 Skin of cheek	ukb-b-3540	-0.208376034220873	0.354901713414184	0.557111497394785
1896	Non-cancer illness code, self-reported: vaginal prolapse/uterine prolapse	ukb-b-11282	-0.239967891023161	0.409480353891222	0.557855159195992
1897	Treatment/medication code: minerals - magnesium	ukb-b-6539	-0.4142293296847	0.707812572983561	0.558396706148293
1898	Number of crackers/crispbreads with butter/margarine	ukb-b-7030	-0.0599292732767759	0.10244034778252	0.558536756413753
1899	Operative procedures - secondary OPCS: C90.3 Subtenons anaesthetic	ukb-b-2416	0.26175894821796	0.448845474968622	0.559770267614284
1900	Non-cancer illness code, self-reported: bladder problem (not cancer)	ukb-b-20349	0.18518586181391	0.317901531818062	0.560212530999354
1901	Operative procedures - secondary OPCS: X72.1 Delivery of complex chemotherapy for neoplasm including prolonged infusional treatment at first attendance	ukb-b-13551	0.220889571632191	0.379584013630861	0.560616943804685
1902	PCT where patients GP was registered: CENTRAL CHESHIRE PCT	ukb-b-20193	0.261005291536548	0.448844822770761	0.560900475315187
1903	Treatment/medication code: Free-text entry, unable to be coded	ukb-b-3503	0.0829648527664768	0.142849365018997	0.561384968034457
1904	Tense / 'highly strung'	ukb-b-10093	0.0411739642821634	0.0710761664710386	0.562391121785566
1905	PCT where patients GP was registered: RICHMOND AND TWICKENHAM PCT	ukb-b-15336	0.182662513999831	0.317899904335259	0.565567748612488
1906	PCT responsible for patient data: BERKSHIRE EAST PCT	ukb-b-1092	-0.234711144556127	0.409485647445506	0.566519251541084
1907	Cappuccino intake	ukb-b-8374	0.0695105607203036	0.121525651931259	0.567333749600707
1908	Type of fat/oil used in cooking: Cholesterol lowering polyunsaturated margarine	ukb-b-3530	-0.406593043174472	0.71094633957287	0.567387025629789
1909	Operation code: adenoid surgery / adenoidectomy	ukb-b-10554	-0.232678099939922	0.409488079441484	0.569887609744286
1910	Hands-free device/speakerphone use with mobile phone in last 3 month	ukb-b-20432	-0.0199464602658677	0.0351512284183991	0.570410503172313
1911	Operative procedures - main OPCS: H20.2 Fibreoptic endoscopic cauterisation of lesion of colon	ukb-b-752	0.214698311367727	0.379579620543611	0.571651257732785
1912	Years since last cervical smear test	ukb-b-2482	-0.0324948886417312	0.0575798257157636	0.572519339372287
1913	Why reduced smoking: Illness or ill health	ukb-b-9930	0.195897613640247	0.347169867048803	0.572570252334607
1914	Sitting height	ukb-b-16881	0.0150923984063734	0.0267625067273655	0.572796228734937
1915	Interpolated Year when cancer first diagnosed	ukb-b-8800	-0.0485201431194993	0.0861039168383206	0.5730898272362
1916	Diagnoses - secondary ICD10: D12.5 Sigmoid colon	ukb-b-1147	0.282533865026582	0.501666613983663	0.573305179477009
1917	6mm weak meridian angle (right)	ukb-b-791	-0.0306034888387984	0.0543425720487	0.573326865510229
1918	Non-cancer illness code, self-reported: rectal or colon adenoma/polyps	ukb-b-14210	-0.325566161968865	0.578327698740798	0.573472953881134
1919	Cancer code, self-reported: cin/pre-cancer cells cervix	ukb-b-17507	0.230088789106743	0.409859087104644	0.574535031773828
1920	Number of spontaneous miscarriages	ukb-b-419	0.0507344971347763	0.0904821093185084	0.574993187152503
1921	Type of cancer: ICD10: C34.1 Upper lobe, bronchus or lung	ukb-b-18798	-0.396526896129629	0.707864824333752	0.575361312570835
1922	Non-cancer illness code, self-reported: nasal/sinus disorder	ukb-b-1763	-0.279791126370171	0.501096241508809	0.576599904205304
1923	Operative procedures - main OPCS: X33.9 Unspecified other blood transfusion	ukb-b-5326	0.22853689969062	0.409857675380418	0.577117123373108
1924	Delivery methods: Ventouse, vacuum extraction	ukb-b-19294	-0.288676876493239	0.520565433836911	0.579206025501394
1925	Non-cancer illness code, self-reported: rheumatoid arthritis	ukb-b-9125	0.131456110607015	0.237606005766931	0.58009053946709
1926	PCT where patients GP was registered: BERKSHIRE EAST PCT	ukb-b-6615	-0.225836126170622	0.409494924966629	0.581291510499977
1927	Manic/hyper symptoms: I was more creative or had more ideas than usual	ukb-b-13187	0.132327090096013	0.241007321896797	0.582965385288808
1928	Operative procedures - secondary OPCS: L87.1 Stripping of long saphenous vein	ukb-b-1765	-0.183787625691117	0.334743532915398	0.582977924958918
1929	Diagnoses - main ICD10: H02.8 Other specified disorders of eyelid	ukb-b-9565	-0.275107215929937	0.501102617251897	0.583002876440379
1930	Poultry intake	ukb-b-8006	0.0166135676210348	0.0303132994339093	0.583649329385217
1931	Operative procedures - secondary OPCS: Z84.1 Sacroiliac joint	ukb-b-16715	0.274869177844228	0.501659097456168	0.583746664009659
1932	Treatment/medication code: tegretol 100mg tablet	ukb-b-10766	0.274595384895538	0.501659098174489	0.584121488502047
1933	Diagnoses - secondary ICD10: D25.9 Leiomyoma of uterus, unspecified	ukb-b-6528	-0.194050097577699	0.354913822929093	0.584548630159232
1934	Non-cancer illness code, self-reported: benign breast lump	ukb-b-18349	-0.31571960067661	0.578346264707339	0.58513423290778
1935	PCT where patients GP was registered: NEWCASTLE-UNDER-LYME PCT	ukb-b-13994	0.223683643918327	0.409853933304544	0.585227967956798
1936	Corneal resistance factor (left)	ukb-b-4717	0.0266929585370134	0.0489494926203714	0.585535962583725
1937	Operation code: bilateral oophorectomy	ukb-b-1962	0.0703900617059227	0.129094863972175	0.585575796368614
1938	Potassium	ukb-b-17881	-0.0395270772700578	0.072683437655961	0.586561839254227
1939	Operation code: hip replacement/revision	ukb-b-16340	0.11195420776642	0.206210293030301	0.58718984187254
1940	Operative procedures - secondary OPCS: Y82.9 Unspecified local anaesthetic	ukb-b-19845	-0.103710880533082	0.191115621553946	0.587363641002892
1941	Bran cereal intake	ukb-b-19498	-0.079239597468118	0.146099029329306	0.587564269389584
1942	Diagnoses - main ICD10: G43.9 Migraine, unspecified	ukb-b-13190	0.272009933909803	0.501656304276533	0.587664415321894
1943	Operative procedures - secondary OPCS: J43.9 Unspecified diagnostic endoscopic retrograde examination of bile duct and pancreatic duct	ukb-b-676	0.272009933908719	0.50165630427665	0.587664415323469
1944	Cottage cheese intake	ukb-b-14171	0.156037399721537	0.288056520042132	0.588031928190746
1945	Diagnoses - main ICD10: M54.5 Low back pain	ukb-b-1557	0.181380408755533	0.334975675716247	0.588181346346196
1946	Operation code: nasal polyp surgery / nasal polypectomy	ukb-b-19473	-0.311469958075569	0.578354116869664	0.59020056010914
1947	Non-cancer illness code, self-reported: rheumatic fever	ukb-b-5257	-0.310759935384057	0.578355419557157	0.591048979380405
1948	Birth weight of first child	ukb-b-3357	-0.0189777142212496	0.0353388336609281	0.591252748129563
1949	Types of spreads/sauces consumed: Gravy	ukb-b-10260	0.149136161432343	0.278112606011833	0.591790064109085
1950	Diagnoses - main ICD10: K29.6 Other gastritis	ukb-b-1306	0.203445490287429	0.379571675953559	0.591967523394064
1951	Whole-wheat cereal intake	ukb-b-2375	-0.0610219404106391	0.114003077244361	0.592466119920952
1952	Diagnoses - main ICD10: I83.9 Varicose veins of lower extremities without ulcer or inflammation	ukb-b-6720	-0.103950031612756	0.194552099168169	0.593130987637575
1953	Why stopped smoking: None of the above	ukb-b-18765	0.062764738241212	0.117744615049869	0.593993259689288
1954	pc33	pc33	0.0055630987930193	0.0104640209982302	0.594974913669636
1955	PCT where patients GP was registered: WAKEFIELD WEST PCT	ukb-b-539	0.201412949140071	0.379570246256565	0.595672300185262
1956	Treatment/medication code: vitamin c product	ukb-b-488	-0.13780916152533	0.25987527554738	0.595911141304285
1957	Lettuce intake	ukb-b-2867	-0.0365592941898914	0.069201691372195	0.597290724104385
1958	Operative procedures - main OPCS: C12.1 Excision of lesion of eyelid NEC	ukb-b-9720	0.153037481143491	0.290393252091188	0.59819302102606
1959	Leg fat percentage (left)	ukb-b-18377	0.0143241478528361	0.0272035017495816	0.598502444556264
1960	Time since last prostate specific antigen (PSA) test	ukb-b-6515	-0.076269894822014	0.144974241851644	0.598823778916798
1961	Operative procedures - secondary OPCS: Y82.8 Other specified local anaesthetic	ukb-b-8724	-0.261761173189215	0.501121471394313	0.601426144543233
1962	Operative procedures - secondary OPCS: Y90.3 Scanning NEC	ukb-b-2483	-0.185295728819512	0.354921045376541	0.601617476488625
1963	Dark chocolate intake	ukb-b-16139	-0.104279573241195	0.199820992304583	0.601764359921802
1964	Number of bread rolls with butter/margarine	ukb-b-5064	0.052496260381891	0.101161187694944	0.603804832548592
1965	Diagnoses - secondary ICD10: Z53.2 Procedure not carried out because of patient's decision for other and unspecified reasons	ukb-b-5045	0.232777020549761	0.448820633474486	0.604010741761546
1966	PCT where patients GP was registered: KINGSTON PCT	ukb-b-3698	-0.299775015732302	0.578374757072401	0.604244897226303
1967	Treatment/medication code: symbicort 100/6 turbohaler	ukb-b-9224	-0.196486398174772	0.379281422022432	0.604424014377437
1968	Operation code: brain surgery	ukb-b-20556	0.19658033628243	0.379567046560549	0.604523330799907
1969	Mother's age at death	ukb-b-12687	-0.0170744373446169	0.0329865030901933	0.604724194533085
1970	Treatment/medication code: garlic product	ukb-b-4880	-0.129944865830798	0.251717588682462	0.605691851468561
1971	3mm weak meridian (left)	ukb-b-11113	0.0254095644977633	0.0492416650325897	0.605842135508838
1972	Non-cancer illness code, self-reported: osteoporosis	ukb-b-12141	0.104200803290458	0.202114132225952	0.606165758611264
1973	Treatment/medication code: valsartan	ukb-b-4876	0.183022384170944	0.355170033278685	0.606336974124597
1974	Magnesium	ukb-b-7372	-0.0373918148359021	0.072701120489141	0.607026602639458
1975	Types of spreads/sauces consumed: White/cream sauce	ukb-b-14285	-0.299130723012162	0.582296503254938	0.607455736507891
1976	Vitamin and/or mineral supplement use: Magnesium	ukb-b-5536	0.259518554890551	0.506233689391726	0.608199136833462
1977	Heel bone mineral density (BMD), manual entry	ukb-b-11364	-0.0473789986822687	0.0925534657869616	0.608714346921517
1978	Operative procedures - main OPCS: W58.1 Primary resurfacing arthroplasty of joint	ukb-b-6725	-0.294737278748283	0.578383654297146	0.610340242722857
1979	Diagnoses - main ICD10: T81.0 Haemorrhage and haematoma complicating a procedure, not elsewhere classified	ukb-b-17587	0.192820073171147	0.379564219080362	0.61145066436519
1980	Type of cancer: ICD10: C44.6 Skin of upper limb, including shoulder	ukb-b-19078	0.227662409613017	0.448816298081021	0.611978881122078
1981	Dried fruit intake	ukb-b-15321	-0.0671394334809591	0.132702157801778	0.612898221900048
1982	Total errors traversing alphanumeric path (trail #2)	ukb-b-352	0.0613795326534797	0.122004178648289	0.614898401608391
1983	PCT where patients GP was registered: WINDSOR, ASCOT AND MAIDENHEAD PCT	ukb-b-8703	0.225478371218442	0.448814450963806	0.615395594988741
1984	Symbol digit completion status	ukb-b-3841	-0.0963772274598737	0.191949944672671	0.615600257457267
1985	Operative procedures - main OPCS: P23.2 Anterior colporrhaphy NEC	ukb-b-18786	-0.190373360873792	0.379286616800601	0.615720416617292
1986	Spherical power (left)	ukb-b-7500	0.024035503662667	0.048304619233486	0.618778771928773
1987	Target heart rate achieved	ukb-b-16609	-0.0992007902860685	0.19939563785107	0.618831339147206
1988	PCT where patients GP was registered: ROCHDALE PCT	ukb-b-14654	-0.286769494868906	0.57839747674441	0.620035493284472
1989	Diagnoses - main ICD10: M20.1 Hallux valgus (acquired)	ukb-b-6026	-0.133144369956926	0.268902446766201	0.620501267403875
1990	PCT where patients GP was registered: SUNDERLAND TEACHING PCT	ukb-b-20168	-0.15719250524801	0.317698027577832	0.620751256702879
1991	Typical diet yesterday	ukb-b-7759	-0.0907304273336215	0.183458429905307	0.620913721254986
1992	Diagnoses - main ICD10: K58.9 Irritable bowel syndrome without diarrhoea	ukb-b-17961	0.247564962975255	0.501632653832046	0.62164631626509
1993	Diagnoses - secondary ICD10: W01.9 Unspecified place	ukb-b-12058	-0.285314000135186	0.578399969420954	0.621813703629528
1994	Other vegetables intake	ukb-b-3055	-0.0694275605108081	0.141109756479356	0.622711526672818
1995	Fizzy drink intake	ukb-b-2832	-0.0570261084291192	0.11604756073883	0.623141510227866
1996	Rose wine intake	ukb-b-16124	0.0659144886363481	0.1343297761005	0.623644610245218
1997	Types of spreads/sauces consumed: Oil for drizzling	ukb-b-12549	-0.248076933090206	0.505722427259777	0.623752036805687
1998	Other non-alcoholic drinks	ukb-b-15531	-0.108846642601431	0.222661449139343	0.62495236983912
1999	Vitamin and/or mineral supplement use: Vitamin B12	ukb-b-5474	0.221747740017174	0.453978803886281	0.625228336064237
[truncated: 557 more rows]
